# Supplementary material for: Interpretable classification of Alzheimer’s disease pathologies with a convolutional neural network pipeline
Source: Nat Commun. 2019 May 15;10:2173. doi: 10.1038/s41467-019-10212-1 (PMC6520374; doi:10.1038/s41467-019-10212-1)
Supplement: Supplementary file 4 — Source Data [file 41467_2019_10212_MOESM4_ESM.xlsx]

## Sheet: Figure 4a
Figure 4a
	Cored fpr	Cored tpr	Diffuse fpr	Diffuse tpr
	0	0.0102041	0	9.54198e-05
	0	0.244898	0	0.00458015
	9.28074e-05	0.244898	0	0.00477099
	9.28074e-05	0.255102	0	0.00524809
	0.000185615	0.255102	0	0.00543893
	0.000185615	0.326531	0	0.00906489
	0.000278422	0.326531	0	0.00925573
	0.000278422	0.357143	0	0.0121183
	0.00037123	0.357143	0	0.0124046
	0.00037123	0.387755	0	0.0303435
	0.000556845	0.387755	0	0.0305344
	0.000556845	0.418367	0	0.0318702
	0.000649652	0.418367	0	0.0320611
	0.000649652	0.428571	0	0.0333969
	0.000742459	0.428571	0	0.0335878
	0.000742459	0.438776	0	0.0353053
	0.000835267	0.438776	0	0.0354962
	0.000835267	0.44898	0	0.0392176
	0.000928074	0.44898	0	0.0394084
	0.000928074	0.459184	0	0.0396947
	0.00102088	0.459184	0	0.0398855
	0.00102088	0.489796	0	0.0405534
	0.00111369	0.489796	0	0.0407443
	0.00111369	0.510204	0	0.0489504
	0.00139211	0.510204	0	0.0492366
	0.00139211	0.530612	0	0.0534351
	0.00176334	0.530612	0	0.053626
	0.00176334	0.581633	0	0.0567748
	0.00194896	0.581633	0	0.0569656
	0.00194896	0.602041	0	0.0600191
	0.00204176	0.602041	0	0.0602099
	0.00204176	0.622449	0	0.0642176
	0.00213457	0.622449	0	0.0644084
	0.00213457	0.632653	0	0.0663168
	0.00222738	0.632653	0	0.0665076
	0.00222738	0.642857	0	0.0680344
	0.00232019	0.642857	0	0.0682252
	0.00232019	0.663265	0	0.0697519
	0.0025058	0.663265	0	0.0699427
	0.0025058	0.683673	0	0.0792939
	0.00287703	0.683673	0	0.0794847
	0.00287703	0.693878	0	0.0801527
	0.00361949	0.693878	0	0.0803435
	0.00361949	0.704082	0	0.0813931
	0.0038051	0.704082	0	0.081584
	0.0038051	0.72449	0	0.0835878
	0.00399072	0.72449	0	0.0837786
	0.00399072	0.734694	0	0.0889313
	0.00408353	0.734694	0	0.0891221
	0.00408353	0.755102	0	0.0917939
	0.00454756	0.755102	0	0.0919847
	0.00454756	0.77551	0	0.0923664
	0.00491879	0.77551	0	0.0925573
	0.00491879	0.785714	0	0.0958015
	0.00556845	0.785714	0	0.0959924
	0.00556845	0.795918	0	0.0985687
	0.00584687	0.795918	0	0.0989504
	0.00584687	0.806122	0	0.103531
	0.00649652	0.806122	0	0.103721
	0.00677494	0.806122	0	0.109828
	0.00983759	0.806122	0	0.110019
	0.00983759	0.816327	0	0.110878
	0.0103944	0.816327	0	0.111069
	0.0103944	0.826531	0	0.112691
	0.0106729	0.826531	0	0.112882
	0.0106729	0.836735	0	0.114313
	0.0115081	0.836735	0	0.114504
	0.0115081	0.846939	0	0.114885
	0.0118794	0.846939	0	0.115076
	0.0118794	0.857143	0	0.117176
	0.0121578	0.857143	0	0.117366
	0.0121578	0.867347	0	0.125573
	0.0128074	0.867347	0	0.125763
	0.0128074	0.877551	0	0.132824
	0.012993	0.877551	0	0.133015
	0.012993	0.887755	0	0.135782
	0.0132715	0.887755	0	0.135973
	0.0132715	0.897959	0	0.137786
	0.0136427	0.897959	0	0.137977
	0.0136427	0.908163	0	0.144275
	0.0151276	0.908163	0	0.144466
	0.0153132	0.908163	0	0.144752
	0.0164269	0.908163	0	0.147805
	0.0164269	0.918367	0	0.148092
	0.0180046	0.918367	0	0.151813
	0.0180046	0.928571	0	0.152004
	0.0195824	0.928571	0	0.153435
	0.0195824	0.938776	0	0.153626
	0.0271926	0.938776	0	0.154103
	0.0271926	0.94898	0	0.154294
	0.0293271	0.94898	0	0.158874
	0.0293271	0.959184	0	0.159065
	0.0316473	0.959184	0	0.161737
	0.0316473	0.969388	0	0.161927
	0.0427842	0.969388	0	0.16813
	0.0427842	0.989796	0	0.168511
	0.052065	0.989796	0	0.17042
	0.0522506	0.989796	0	0.170611
	0.06942	0.989796	0	0.171469
	0.0696056	0.989796	0	0.171851
	0.072297	0.989796	0	0.173569
	0.0724826	0.989796	0	0.17376
	0.0817633	0.989796	0	0.179676
	0.081949	0.989796	0	0.179866
	0.0855684	0.989796	0	0.182538
	0.0857541	0.989796	0	0.182729
	0.0873318	0.989796	0	0.187405
	0.0875174	0.989796	0	0.187595
	0.0991183	0.989796	0	0.190076
	0.0993039	0.989796	0	0.190267
	0.114617	0.989796	0	0.193225
	0.114803	0.989796	0	0.193416
	0.117309	0.989796	0	0.197328
	0.117494	0.989796	0	0.197519
	0.118979	0.989796	0	0.198282
	0.119165	0.989796	0	0.198473
	0.132622	0.989796	0	0.199523
	0.132807	0.989796	0	0.199714
	0.137262	0.989796	0	0.200382
	0.137448	0.989796	0	0.200573
	0.140418	0.989796	0	0.202195
	0.140603	0.989796	0	0.202385
	0.170673	0.989796	0	0.206011
	0.170951	0.989796	0	0.206202
	0.179304	0.989796	0	0.216698
	0.17949	0.989796	0	0.216889
	0.191369	0.989796	0	0.220706
	0.191555	0.989796	0	0.220897
	0.241392	0.989796	0	0.223282
	0.241671	0.989796	0	0.223664
	0.254478	0.989796	0	0.228435
	0.254478	1	0	0.228626
	0.254849	1	0	0.23416
	0.255035	1	0	0.234351
	0.264037	1	0	0.234924
	0.264223	1	0	0.235115
	0.265893	1	0	0.237214
	0.266079	1	0	0.237405
	0.268585	1	0	0.238931
	0.268956	1	0	0.239122
	0.273875	1	0	0.239599
	0.27406	1	0	0.23979
	0.281856	1	0	0.240363
	0.282042	1	0	0.240553
	0.294571	1	0	0.24666
	0.294849	1	0	0.246851
	0.305986	1	0	0.261164
	0.306172	1	0	0.261355
	0.309884	1	0	0.262882
	0.31007	1	0	0.263073
	0.323434	1	0	0.272137
	0.323619	1	0	0.272328
	0.326311	1	0	0.27376
	0.326497	1	0	0.27395
	0.369002	1	0	0.274237
	0.369188	1	0	0.274427
	0.396195	1	0	0.278053
	0.396381	1	0	0.278244
	0.403805	1	0	0.280057
	0.403991	1	0	0.280248
	0.405568	1	0	0.285401
	0.405754	1	0	0.285592
	0.409745	1	0	0.289218
	0.410023	1	0	0.289408
	0.416798	1	0	0.29084
	0.416984	1	0	0.291031
	0.429142	1	0	0.291508
	0.429327	1	0	0.291698
	0.434896	1	0	0.294561
	0.435081	1	0	0.294847
	0.44232	1	0	0.297042
	0.442784	1	0	0.297233
	0.443248	1	0	0.317462
	0.443434	1	0	0.317653
	0.453828	1	0	0.337405
	0.454014	1	0	0.337595
	0.454756	1	0	0.347424
	0.454942	1	0	0.347615
	0.483619	1	0	0.351527
	0.483805	1	0.00254453	0.351527
	0.498933	1	0.00254453	0.366889
	0.499118	1	0.00254453	0.36708
	0.519443	1	0.00254453	0.374427
	0.519629	1	0.00254453	0.374618
	0.537169	1	0.00254453	0.381489
	0.537355	1	0.00254453	0.381679
	0.539211	1	0.00254453	0.386355
	0.539397	1	0.00254453	0.386546
	0.540696	1	0.00254453	0.391221
	0.540882	1	0.00254453	0.391412
	0.55768	1	0.00254453	0.391794
	0.557865	1	0.00254453	0.391985
	0.559629	1	0.00254453	0.394466
	0.559814	1	0.00254453	0.394656
	0.594153	1	0.00254453	0.400382
	0.594339	1	0.00254453	0.400573
	0.598329	1	0.00254453	0.408015
	0.598515	1	0.00508906	0.408015
	0.604733	1	0.00508906	0.413263
	0.604919	1	0.00508906	0.413454
	0.634246	1	0.00508906	0.435305
	0.634432	1	0.00508906	0.435496
	0.64297	1	0.00508906	0.440267
	0.643155	1	0.00508906	0.440458
	0.644826	1	0.00508906	0.441698
	0.645012	1	0.00508906	0.441889
	0.653179	1	0.00508906	0.444084
	0.653364	1	0.00508906	0.444275
	0.664687	1	0.00508906	0.444656
	0.664872	1	0.00508906	0.444847
	0.676937	1	0.00508906	0.445229
	0.677123	1	0.00508906	0.44542
	0.682877	1	0.00508906	0.445897
	0.683063	1	0.00508906	0.446088
	0.710812	1	0.00508906	0.465744
	0.710998	1	0.00508906	0.465935
	0.742552	1	0.00508906	0.47042
	0.742738	1	0.00508906	0.470611
	0.794617	1	0.00508906	0.474427
	0.794896	1	0.00508906	0.474618
	0.796937	1	0.00508906	0.488454
	0.797123	1	0.00508906	0.488836
	0.827657	1	0.00508906	0.494179
	0.827842	1	0.00508906	0.49437
	0.832947	1	0.00508906	0.499523
	0.833132	1	0.00763359	0.499523
	0.849281	1	0.00763359	0.504389
	0.849466	1	0.00763359	0.50458
	0.850673	1	0.00763359	0.511546
	0.850858	1	0.00763359	0.511737
	0.853271	1	0.00763359	0.538168
	0.853457	1	0.0101781	0.538168
	0.877587	1	0.0101781	0.557252
	0.877773	1	0.0101781	0.557443
	0.902181	1	0.0127226	0.557443
	0.902367	1	0.0127226	0.559733
	0.912761	1	0.0127226	0.559924
	0.912947	1	0.0127226	0.567271
	0.933921	1	0.0152672	0.567271
	0.9342	1	0.0152672	0.572424
	0.957123	1	0.0152672	0.572615
	0.957494	1	0.0152672	0.573092
	0.966311	1	0.0152672	0.573282
	0.966497	1	0.0152672	0.591508
	0.984223	1	0.0152672	0.591698
	0.984501	1	0.0152672	0.592939
	1	1	0.0152672	0.59313
			0.0152672	0.604389
			0.0152672	0.60458
			0.0152672	0.608969
			0.0152672	0.60916
			0.0152672	0.612023
			0.0178117	0.612023
			0.0178117	0.612214
			0.0178117	0.612691
			0.0178117	0.627099
			0.0203562	0.627099
			0.0203562	0.629294
			0.0203562	0.629485
			0.0203562	0.645134
			0.0229008	0.645134
			0.0229008	0.64876
			0.0254453	0.64876
			0.0254453	0.650477
			0.0279898	0.650477
			0.0279898	0.653053
			0.0279898	0.653244
			0.0279898	0.656679
			0.0305344	0.656679
			0.0305344	0.65687
			0.0305344	0.658683
			0.0330789	0.658683
			0.0330789	0.660878
			0.0356234	0.660878
			0.0356234	0.664313
			0.0381679	0.664313
			0.0381679	0.664885
			0.0407125	0.664885
			0.0407125	0.667462
			0.043257	0.667462
			0.043257	0.667653
			0.0458015	0.667653
			0.0458015	0.676813
			0.0458015	0.677004
			0.0458015	0.677576
			0.0458015	0.677958
			0.0483461	0.677958
			0.0483461	0.683874
			0.0508906	0.683874
			0.0508906	0.686069
			0.0534351	0.686069
			0.0534351	0.688931
			0.0559796	0.688931
			0.0559796	0.691508
			0.0559796	0.691794
			0.0559796	0.696088
			0.0559796	0.696279
			0.0585242	0.696279
			0.0585242	0.701718
			0.0585242	0.701908
			0.0585242	0.703149
			0.0610687	0.703149
			0.0610687	0.714027
			0.0636132	0.714027
			0.0636132	0.720515
			0.0636132	0.720706
			0.0636132	0.721183
			0.0636132	0.721374
			0.0636132	0.72729
			0.0636132	0.727481
			0.0636132	0.731202
			0.0661578	0.731202
			0.0661578	0.735592
			0.0661578	0.735782
			0.0661578	0.742748
			0.0687023	0.742748
			0.0687023	0.743225
			0.0712468	0.743225
			0.0712468	0.744275
			0.0737913	0.744275
			0.0737913	0.744466
			0.0737913	0.745229
			0.0737913	0.74542
			0.0737913	0.745706
			0.0763359	0.745706
			0.0763359	0.745897
			0.0788804	0.745897
			0.0788804	0.75
			0.0788804	0.750191
			0.0788804	0.754294
			0.0814249	0.754294
			0.0814249	0.754389
			0.0839695	0.754389
			0.0839695	0.756489
			0.0839695	0.756679
			0.0839695	0.757252
			0.086514	0.757252
			0.086514	0.758588
			0.086514	0.758779
			0.086514	0.758969
			0.0890585	0.758969
			0.0890585	0.760782
			0.0916031	0.760782
			0.0916031	0.762691
			0.0941476	0.762691
			0.0941476	0.76584
			0.0941476	0.766031
			0.0941476	0.766698
			0.0966921	0.766698
			0.0966921	0.768798
			0.0992366	0.768798
			0.0992366	0.770802
			0.101781	0.770802
			0.101781	0.770992
			0.101781	0.771183
			0.101781	0.772519
			0.101781	0.77271
			0.101781	0.774046
			0.104326	0.774046
			0.104326	0.774809
			0.104326	0.775095
			0.104326	0.775191
			0.10687	0.775191
			0.10687	0.775286
			0.109415	0.775286
			0.109415	0.775954
			0.109415	0.776145
			0.109415	0.778149
			0.111959	0.778149
			0.111959	0.78187
			0.111959	0.782061
			0.111959	0.786355
			0.114504	0.786355
			0.114504	0.788073
			0.117048	0.788073
			0.117048	0.791031
			0.117048	0.791221
			0.117048	0.791698
			0.117048	0.791889
			0.119593	0.791889
			0.119593	0.792557
			0.119593	0.792844
			0.119593	0.793511
			0.122137	0.793511
			0.122137	0.796279
			0.127226	0.796279
			0.127226	0.797901
			0.127226	0.798092
			0.127226	0.798664
			0.127226	0.805344
			0.129771	0.805344
			0.129771	0.806011
			0.132316	0.806011
			0.132316	0.810305
			0.132316	0.810496
			0.132316	0.812786
			0.13486	0.812786
			0.13486	0.813359
			0.137405	0.813359
			0.137405	0.814408
			0.137405	0.814599
			0.137405	0.814695
			0.139949	0.814695
			0.139949	0.81479
			0.139949	0.814981
			0.139949	0.820038
			0.139949	0.820229
			0.139949	0.82271
			0.139949	0.822901
			0.139949	0.824714
			0.142494	0.824714
			0.142494	0.82624
			0.142494	0.826431
			0.142494	0.827004
			0.145038	0.827004
			0.145038	0.827385
			0.147583	0.827385
			0.147583	0.832729
			0.150127	0.832729
			0.150127	0.833015
			0.150127	0.833206
			0.150127	0.835401
			0.152672	0.835401
			0.152672	0.836641
			0.155216	0.836641
			0.155216	0.840076
			0.155216	0.840267
			0.155216	0.842366
			0.157761	0.842366
			0.157761	0.847042
			0.160305	0.847042
			0.160305	0.850573
			0.16285	0.850573
			0.16285	0.851336
			0.16285	0.851527
			0.16285	0.854676
			0.165394	0.854676
			0.165394	0.855248
			0.167939	0.855248
			0.167939	0.855439
			0.170483	0.855439
			0.170483	0.857538
			0.173028	0.857538
			0.173028	0.861546
			0.175573	0.861546
			0.175573	0.863263
			0.175573	0.863454
			0.175573	0.864695
			0.178117	0.864695
			0.178117	0.866698
			0.178117	0.866889
			0.178117	0.86813
			0.180662	0.86813
			0.180662	0.872424
			0.183206	0.872424
			0.183206	0.873473
			0.183206	0.873664
			0.183206	0.873855
			0.185751	0.873855
			0.185751	0.874237
			0.185751	0.874427
			0.188295	0.874427
			0.188295	0.877481
			0.19084	0.877481
			0.19084	0.878912
			0.193384	0.878912
			0.193384	0.882156
			0.195929	0.882156
			0.195929	0.882538
			0.198473	0.882538
			0.198473	0.883111
			0.201018	0.883111
			0.201018	0.886069
			0.203562	0.886069
			0.203562	0.886164
			0.206107	0.886164
			0.206107	0.886832
			0.208651	0.886832
			0.208651	0.888263
			0.211196	0.888263
			0.211196	0.88874
			0.21374	0.88874
			0.21374	0.890649
			0.221374	0.890649
			0.221374	0.895324
			0.223919	0.895324
			0.223919	0.895515
			0.226463	0.895515
			0.226463	0.898378
			0.229008	0.898378
			0.229008	0.899905
			0.231552	0.899905
			0.231552	0.900573
			0.234097	0.900573
			0.234097	0.900763
			0.236641	0.900763
			0.236641	0.901336
			0.239186	0.901336
			0.239186	0.90563
			0.24173	0.90563
			0.24173	0.906966
			0.244275	0.906966
			0.244275	0.908779
			0.249364	0.908779
			0.249364	0.908969
			0.251908	0.908969
			0.251908	0.910782
			0.254453	0.910782
			0.254453	0.910878
			0.256997	0.910878
			0.256997	0.91145
			0.259542	0.91145
			0.259542	0.913359
			0.262087	0.913359
			0.262087	0.914218
			0.264631	0.914218
			0.264631	0.916985
			0.267176	0.916985
			0.267176	0.918702
			0.26972	0.918702
			0.26972	0.91937
			0.26972	0.919561
			0.26972	0.920324
			0.272265	0.920324
			0.272265	0.92376
			0.277354	0.92376
			0.277354	0.92395
			0.277354	0.925095
			0.279898	0.925095
			0.279898	0.926622
			0.282443	0.926622
			0.282443	0.927958
			0.282443	0.92834
			0.282443	0.928435
			0.282443	0.928626
			0.282443	0.930821
			0.284987	0.930821
			0.284987	0.930916
			0.287532	0.930916
			0.287532	0.933015
			0.290076	0.933015
			0.290076	0.933111
			0.292621	0.933111
			0.292621	0.934256
			0.295165	0.934256
			0.295165	0.934924
			0.29771	0.934924
			0.29771	0.935878
			0.29771	0.936069
			0.29771	0.937023
			0.300254	0.937023
			0.300254	0.937214
			0.302799	0.937214
			0.302799	0.937882
			0.305344	0.937882
			0.305344	0.938645
			0.307888	0.938645
			0.307888	0.940935
			0.310433	0.940935
			0.310433	0.942557
			0.312977	0.942557
			0.312977	0.945802
			0.315522	0.945802
			0.315522	0.945897
			0.318066	0.945897
			0.318066	0.945992
			0.320611	0.945992
			0.320611	0.946279
			0.323155	0.946279
			0.323155	0.946565
			0.3257	0.946565
			0.3257	0.947042
			0.328244	0.947042
			0.328244	0.947424
			0.330789	0.947424
			0.330789	0.948569
			0.335878	0.948569
			0.335878	0.951527
			0.340967	0.951527
			0.340967	0.951718
			0.343511	0.951718
			0.343511	0.952195
			0.348601	0.952195
			0.348601	0.953435
			0.351145	0.953435
			0.351145	0.954866
			0.35369	0.954866
			0.35369	0.955057
			0.356234	0.955057
			0.356234	0.956775
			0.358779	0.956775
			0.358779	0.957252
			0.361323	0.957252
			0.361323	0.957538
			0.361323	0.957729
			0.361323	0.958683
			0.363868	0.958683
			0.363868	0.959256
			0.366412	0.959256
			0.366412	0.959828
			0.368957	0.959828
			0.368957	0.960305
			0.371501	0.960305
			0.371501	0.960496
			0.374046	0.960496
			0.374046	0.960592
			0.37659	0.960592
			0.37659	0.960687
			0.379135	0.960687
			0.379135	0.961355
			0.384224	0.961355
			0.384224	0.962214
			0.386768	0.962214
			0.386768	0.962882
			0.386768	0.963073
			0.386768	0.963263
			0.391858	0.963263
			0.391858	0.964981
			0.394402	0.964981
			0.394402	0.965172
			0.396947	0.965172
			0.396947	0.965363
			0.399491	0.965363
			0.399491	0.965458
			0.407125	0.965458
			0.407125	0.965553
			0.409669	0.965553
			0.409669	0.965935
			0.412214	0.965935
			0.412214	0.966126
			0.417303	0.966126
			0.417303	0.966221
			0.419847	0.966221
			0.419847	0.966317
			0.422392	0.966317
			0.422392	0.966508
			0.424936	0.966508
			0.424936	0.966794
			0.427481	0.966794
			0.427481	0.966889
			0.430025	0.966889
			0.430025	0.967366
			0.43257	0.967366
			0.43257	0.96813
			0.435115	0.96813
			0.435115	0.968416
			0.440204	0.968416
			0.440204	0.968798
			0.440204	0.968989
			0.440204	0.969656
			0.442748	0.969656
			0.442748	0.970134
			0.445293	0.970134
			0.445293	0.97042
			0.447837	0.97042
			0.447837	0.970515
			0.450382	0.970515
			0.450382	0.971756
			0.450382	0.971947
			0.450382	0.972424
			0.452926	0.972424
			0.452926	0.972519
			0.455471	0.972519
			0.455471	0.973092
			0.458015	0.973092
			0.458015	0.973664
			0.463104	0.973664
			0.463104	0.974141
			0.465649	0.974141
			0.465649	0.975191
			0.470738	0.975191
			0.470738	0.975382
			0.473282	0.975382
			0.473282	0.975573
			0.475827	0.975573
			0.475827	0.975668
			0.478372	0.975668
			0.478372	0.975763
			0.480916	0.975763
			0.480916	0.97605
			0.483461	0.97605
			0.483461	0.976718
			0.486005	0.976718
			0.486005	0.977004
			0.48855	0.977004
			0.48855	0.97729
			0.491094	0.97729
			0.491094	0.977576
			0.491094	0.977672
			0.493639	0.977672
			0.493639	0.978149
			0.496183	0.978149
			0.496183	0.978817
			0.501272	0.978817
			0.501272	0.979008
			0.503817	0.979008
			0.503817	0.979198
			0.506361	0.979198
			0.506361	0.979866
			0.513995	0.979866
			0.513995	0.979962
			0.516539	0.979962
			0.516539	0.980153
			0.521628	0.980153
			0.521628	0.981011
			0.526718	0.981011
			0.526718	0.981775
			0.529262	0.981775
			0.529262	0.981966
			0.531807	0.981966
			0.531807	0.982634
			0.534351	0.982634
			0.534351	0.98292
			0.536896	0.98292
			0.536896	0.983206
			0.544529	0.983206
			0.544529	0.983397
			0.547074	0.983397
			0.547074	0.983588
			0.549618	0.983588
			0.549618	0.983969
			0.554707	0.983969
			0.554707	0.984637
			0.562341	0.984637
			0.562341	0.984828
			0.569975	0.984828
			0.569975	0.986069
			0.572519	0.986069
			0.572519	0.986641
			0.575064	0.986641
			0.575064	0.986832
			0.577608	0.986832
			0.577608	0.987023
			0.580153	0.987023
			0.580153	0.987118
			0.582697	0.987118
			0.582697	0.9875
			0.585242	0.9875
			0.585242	0.987595
			0.59542	0.987595
			0.59542	0.987691
			0.597964	0.987691
			0.597964	0.987977
			0.600509	0.987977
			0.600509	0.988359
			0.605598	0.988359
			0.605598	0.988645
			0.610687	0.988645
			0.610687	0.989027
			0.613232	0.989027
			0.613232	0.989218
			0.625954	0.989218
			0.625954	0.989313
			0.628499	0.989313
			0.628499	0.989504
			0.631043	0.989504
			0.631043	0.989695
			0.636132	0.989695
			0.636132	0.98979
			0.638677	0.98979
			0.638677	0.989981
			0.641221	0.989981
			0.641221	0.990076
			0.643766	0.990076
			0.643766	0.990458
			0.64631	0.990458
			0.64631	0.990553
			0.648855	0.990553
			0.648855	0.990744
			0.651399	0.990744
			0.651399	0.991794
			0.653944	0.991794
			0.653944	0.991889
			0.656489	0.991889
			0.656489	0.992462
			0.666667	0.992462
			0.666667	0.992748
			0.669211	0.992748
			0.669211	0.992939
			0.669211	0.993034
			0.671756	0.993034
			0.671756	0.993416
			0.6743	0.993416
			0.6743	0.993511
			0.679389	0.993511
			0.679389	0.993702
			0.681934	0.993702
			0.681934	0.993798
			0.687023	0.993798
			0.687023	0.993893
			0.694656	0.993893
			0.694656	0.994084
			0.697201	0.994084
			0.697201	0.99437
			0.699746	0.99437
			0.699746	0.994466
			0.70229	0.994466
			0.70229	0.994656
			0.704835	0.994656
			0.704835	0.995038
			0.712468	0.995038
			0.712468	0.995515
			0.720102	0.995515
			0.720102	0.995706
			0.725191	0.995706
			0.725191	0.996183
			0.727735	0.996183
			0.727735	0.996469
			0.732824	0.996469
			0.737913	0.996469
			0.737913	0.99666
			0.740458	0.99666
			0.740458	0.996851
			0.743003	0.996851
			0.743003	0.996947
			0.748092	0.996947
			0.748092	0.997233
			0.770992	0.997233
			0.770992	0.997519
			0.770992	0.99771
			0.773537	0.99771
			0.773537	0.997805
			0.778626	0.997805
			0.778626	0.997901
			0.783715	0.997901
			0.783715	0.997996
			0.791349	0.997996
			0.791349	0.998282
			0.798982	0.998282
			0.804071	0.998282
			0.804071	0.998378
			0.814249	0.998378
			0.814249	0.998473
			0.819338	0.998473
			0.819338	0.998569
			0.834606	0.998569
			0.834606	0.998664
			0.83715	0.998664
			0.83715	0.99876
			0.849873	0.99876
			0.849873	0.998855
			0.852417	0.998855
			0.852417	0.999046
			0.862595	0.999046
			0.862595	0.999141
			0.86514	0.999141
			0.86514	0.999237
			0.890585	0.999237
			0.890585	0.999332
			0.898219	0.999332
			0.898219	0.999427
			0.900763	0.999427
			0.900763	0.999523
			0.908397	0.999523
			0.908397	0.999618
			0.918575	0.999618
			0.918575	0.999714
			0.931298	0.999714
			0.931298	0.999809
			0.938931	0.999809
			0.938931	0.999905
			0.954198	0.999905
			0.954198	1
			1	1

## Sheet: Figure 4b
Figure 4b
	Cored precision	Cored recall	Diffuse precision	Diffuse recall
	0.034507	1	0.965454	1
	0.034167	0.989796	0.965451	0.999905
	0.034179	0.989796	0.965539	0.999905
	0.034191	0.989796	0.965628	0.999905
	0.0342031	0.989796	0.965717	0.999905
	0.0342152	0.989796	0.965806	0.999905
	0.0342272	0.989796	0.965895	0.999905
	0.0342393	0.989796	0.965985	0.999905
	0.0342514	0.989796	0.965981	0.999809
	0.0342635	0.989796	0.96607	0.999809
	0.0342756	0.989796	0.96616	0.999809
	0.0342877	0.989796	0.966249	0.999809
	0.0342999	0.989796	0.966246	0.999714
	0.034312	0.989796	0.966335	0.999714
	0.0343241	0.989796	0.966424	0.999714
	0.0343363	0.989796	0.966513	0.999714
	0.0343484	0.989796	0.966602	0.999714
	0.0343606	0.989796	0.966691	0.999714
	0.0343728	0.989796	0.966688	0.999618
	0.034385	0.989796	0.966777	0.999618
	0.0343972	0.989796	0.966867	0.999618
	0.0344094	0.989796	0.966956	0.999618
	0.0344216	0.989796	0.967045	0.999618
	0.0344338	0.989796	0.967042	0.999523
	0.034446	0.989796	0.967131	0.999523
	0.0344583	0.989796	0.967221	0.999523
	0.0344705	0.989796	0.96731	0.999523
	0.0344828	0.989796	0.967307	0.999427
	0.034495	0.989796	0.967396	0.999427
	0.0345073	0.989796	0.967393	0.999332
	0.0345196	0.989796	0.967483	0.999332
	0.0345319	0.989796	0.967572	0.999332
	0.0345442	0.989796	0.967661	0.999332
	0.0345565	0.989796	0.967658	0.999237
	0.0345688	0.989796	0.967748	0.999237
	0.0345811	0.989796	0.967837	0.999237
	0.0345934	0.989796	0.967927	0.999237
	0.0346058	0.989796	0.968016	0.999237
	0.0346181	0.989796	0.968106	0.999237
	0.0346305	0.989796	0.968195	0.999237
	0.0346429	0.989796	0.968285	0.999237
	0.0346552	0.989796	0.968374	0.999237
	0.0346676	0.989796	0.968464	0.999237
	0.03468	0.989796	0.968553	0.999237
	0.0346924	0.989796	0.968551	0.999141
	0.0347048	0.989796	0.96864	0.999141
	0.0347173	0.989796	0.968637	0.999046
	0.0347297	0.989796	0.968727	0.999046
	0.0347421	0.989796	0.968817	0.999046
	0.0347546	0.989796	0.968906	0.999046
	0.034767	0.989796	0.968996	0.999046
	0.0347795	0.989796	0.968993	0.99895
	0.034792	0.989796	0.96899	0.998855
	0.0348044	0.989796	0.96908	0.998855
	0.0348169	0.989796	0.969077	0.99876
	0.0348294	0.989796	0.969167	0.99876
	0.034842	0.989796	0.969256	0.99876
	0.0348545	0.989796	0.969346	0.99876
	0.034867	0.989796	0.969436	0.99876
	0.0348795	0.989796	0.969526	0.99876
	0.0348921	0.989796	0.969523	0.998664
	0.0349046	0.989796	0.969613	0.998664
	0.0349172	0.989796	0.96961	0.998569
	0.0349298	0.989796	0.9697	0.998569
	0.0349424	0.989796	0.96979	0.998569
	0.034955	0.989796	0.96988	0.998569
	0.0349676	0.989796	0.969969	0.998569
	0.0349802	0.989796	0.970059	0.998569
	0.0349928	0.989796	0.970149	0.998569
	0.0350054	0.989796	0.970146	0.998473
	0.0350181	0.989796	0.970236	0.998473
	0.0350307	0.989796	0.970326	0.998473
	0.0350434	0.989796	0.970324	0.998378
	0.035056	0.989796	0.970414	0.998378
	0.0350687	0.989796	0.970504	0.998378
	0.0350814	0.989796	0.970594	0.998378
	0.0350941	0.989796	0.970684	0.998378
	0.0351068	0.989796	0.970681	0.998282
	0.0351195	0.989796	0.970861	0.998282
	0.0351322	0.989796	0.970951	0.998282
	0.0351449	0.989796	0.971041	0.998282
	0.0351577	0.989796	0.971132	0.998282
	0.0351704	0.989796	0.971129	0.998187
	0.0351832	0.989796	0.971126	0.998092
	0.0351959	0.989796	0.971123	0.997996
	0.0352087	0.989796	0.971214	0.997996
	0.0352215	0.989796	0.971304	0.997996
	0.0352343	0.989796	0.971394	0.997996
	0.0352471	0.989796	0.971391	0.997901
	0.0352599	0.989796	0.971482	0.997901
	0.0352727	0.989796	0.971572	0.997901
	0.0352856	0.989796	0.971569	0.997805
	0.0352984	0.989796	0.97166	0.997805
	0.0353112	0.989796	0.97175	0.997805
	0.0353241	0.989796	0.971747	0.99771
	0.035337	0.989796	0.971838	0.99771
	0.0353499	0.989796	0.971832	0.997519
	0.0353627	0.989796	0.97183	0.997424
	0.0353756	0.989796	0.971827	0.997328
	0.0353885	0.989796	0.971824	0.997233
	0.0354015	0.989796	0.971915	0.997233
	0.0354144	0.989796	0.972005	0.997233
	0.0354273	0.989796	0.972096	0.997233
	0.0354403	0.989796	0.972186	0.997233
	0.0354532	0.989796	0.972276	0.997233
	0.0354662	0.989796	0.972367	0.997233
	0.0354792	0.989796	0.972457	0.997233
	0.0354921	0.989796	0.972548	0.997233
	0.0355051	0.989796	0.972638	0.997233
	0.0355181	0.989796	0.972636	0.997137
	0.0355311	0.989796	0.972633	0.997042
	0.0355442	0.989796	0.972631	0.996947
	0.0355572	0.989796	0.972721	0.996947
	0.0355702	0.989796	0.972812	0.996947
	0.0355833	0.989796	0.972809	0.996851
	0.0355963	0.989796	0.9729	0.996851
	0.0356094	0.989796	0.972897	0.996756
	0.0356225	0.989796	0.972895	0.99666
	0.0356356	0.989796	0.972986	0.99666
	0.0356487	0.989796	0.972983	0.996565
	0.0356618	0.989796	0.972981	0.996469
	0.0356749	0.989796	0.973162	0.996469
	0.035688	0.989796	0.973253	0.996469
	0.0357011	0.989796	0.973343	0.996469
	0.0357143	0.989796	0.973341	0.996374
	0.0357274	0.989796	0.973338	0.996279
	0.0357406	0.989796	0.973336	0.996183
	0.0357538	0.989796	0.973427	0.996183
	0.035767	0.989796	0.973424	0.996088
	0.0357802	0.989796	0.973422	0.995992
	0.0357934	0.989796	0.973419	0.995897
	0.0358066	0.989796	0.973417	0.995802
	0.0358198	0.989796	0.973414	0.995706
	0.035833	0.989796	0.973505	0.995706
	0.0358463	0.989796	0.973596	0.995706
	0.0358595	0.989796	0.973593	0.995611
	0.0358728	0.989796	0.973591	0.995515
	0.0358861	0.989796	0.973682	0.995515
	0.0358993	0.989796	0.973773	0.995515
	0.0359126	0.989796	0.973864	0.995515
	0.0359526	0.989796	0.973861	0.99542
	0.0359659	0.989796	0.973859	0.995324
	0.0359792	0.989796	0.973856	0.995229
	0.0359926	0.989796	0.973854	0.995134
	0.0360059	0.989796	0.973851	0.995038
	0.0360193	0.989796	0.973942	0.995038
	0.0360327	0.989796	0.974033	0.995038
	0.0360461	0.989796	0.974124	0.995038
	0.0360595	0.989796	0.974122	0.994943
	0.0360729	0.989796	0.974119	0.994847
	0.0360863	0.989796	0.974117	0.994752
	0.0360997	0.989796	0.974115	0.994656
	0.0361132	0.989796	0.974206	0.994656
	0.0361266	0.989796	0.974203	0.994561
	0.0361401	0.989796	0.974201	0.994466
	0.0361536	0.989796	0.974292	0.994466
	0.036167	0.989796	0.974289	0.99437
	0.0361805	0.989796	0.974381	0.99437
	0.036194	0.989796	0.974378	0.994275
	0.0362075	0.989796	0.974376	0.994179
	0.0362211	0.989796	0.974373	0.994084
	0.0362346	0.989796	0.974465	0.994084
	0.0362481	0.989796	0.974462	0.993989
	0.0362617	0.989796	0.97446	0.993893
	0.0362752	0.989796	0.974551	0.993893
	0.0362888	0.989796	0.974642	0.993893
	0.0363024	0.989796	0.974733	0.993893
	0.036316	0.989796	0.974731	0.993798
	0.0363296	0.989796	0.974822	0.993798
	0.0363432	0.989796	0.974913	0.993798
	0.0363568	0.989796	0.974911	0.993702
	0.0363705	0.989796	0.975002	0.993702
	0.0363841	0.989796	0.975	0.993607
	0.0363977	0.989796	0.974998	0.993511
	0.0364114	0.989796	0.975089	0.993511
	0.0364251	0.989796	0.97518	0.993511
	0.0364388	0.989796	0.975178	0.993416
	0.0364525	0.989796	0.975269	0.993416
	0.0364662	0.989796	0.975267	0.993321
	0.0364799	0.989796	0.975265	0.993225
	0.0364936	0.989796	0.975262	0.99313
	0.0365073	0.989796	0.97526	0.993034
	0.0365211	0.989796	0.975351	0.993034
	0.0365348	0.989796	0.975349	0.992939
	0.0365486	0.989796	0.975345	0.992748
	0.0365624	0.989796	0.975436	0.992748
	0.0365762	0.989796	0.975434	0.992653
	0.03659	0.989796	0.975431	0.992557
	0.0366038	0.989796	0.975429	0.992462
	0.0366176	0.989796	0.975521	0.992462
	0.0366314	0.989796	0.975612	0.992462
	0.0366453	0.989796	0.975704	0.992462
	0.0366591	0.989796	0.975795	0.992462
	0.036673	0.989796	0.975793	0.992366
	0.0366868	0.989796	0.975791	0.992271
	0.0367007	0.989796	0.975788	0.992176
	0.0367146	0.989796	0.975786	0.99208
	0.0367285	0.989796	0.975784	0.991985
	0.0367424	0.989796	0.975781	0.991889
	0.0367563	0.989796	0.975873	0.991889
	0.0367703	0.989796	0.975871	0.991794
	0.0367842	0.989796	0.975962	0.991794
	0.0367982	0.989796	0.97596	0.991698
	0.0368121	0.989796	0.975958	0.991603
	0.0368261	0.989796	0.975956	0.991508
	0.0368401	0.989796	0.975953	0.991412
	0.0368541	0.989796	0.975951	0.991317
	0.0368681	0.989796	0.975949	0.991221
	0.0368821	0.989796	0.975947	0.991126
	0.0368962	0.989796	0.975944	0.991031
	0.0369102	0.989796	0.975942	0.990935
	0.0369242	0.989796	0.97594	0.99084
	0.0369383	0.989796	0.975938	0.990744
	0.0369524	0.989796	0.976029	0.990744
	0.0369665	0.989796	0.976027	0.990649
	0.0369806	0.989796	0.976025	0.990553
	0.0369947	0.989796	0.976117	0.990553
	0.0370088	0.989796	0.976114	0.990458
	0.0370229	0.989796	0.976206	0.990458
	0.037037	0.989796	0.976204	0.990363
	0.0370512	0.989796	0.976202	0.990267
	0.0370653	0.989796	0.976199	0.990172
	0.0370795	0.989796	0.976197	0.990076
	0.0370937	0.989796	0.976289	0.990076
	0.0371079	0.989796	0.976287	0.989981
	0.0371221	0.989796	0.976379	0.989981
	0.0371363	0.989796	0.976376	0.989885
	0.0371505	0.989796	0.976374	0.98979
	0.0371648	0.989796	0.976466	0.98979
	0.037179	0.989796	0.976464	0.989695
	0.0371933	0.989796	0.976556	0.989695
	0.0372075	0.989796	0.976648	0.989695
	0.0372218	0.989796	0.976646	0.989599
	0.0372361	0.989796	0.976643	0.989504
	0.0372504	0.989796	0.976735	0.989504
	0.0372647	0.989796	0.976733	0.989408
	0.037279	0.989796	0.976731	0.989313
	0.0372933	0.989796	0.976823	0.989313
	0.0373077	0.989796	0.976821	0.989218
	0.037322	0.989796	0.976913	0.989218
	0.0373364	0.989796	0.977005	0.989218
	0.0373508	0.989796	0.977097	0.989218
	0.0373652	0.989796	0.977189	0.989218
	0.0373796	0.989796	0.977281	0.989218
	0.037394	0.989796	0.977279	0.989122
	0.0374084	0.989796	0.977277	0.989027
	0.0374228	0.989796	0.977369	0.989027
	0.0374373	0.989796	0.977367	0.988931
	0.0374517	0.989796	0.977365	0.988836
	0.0374662	0.989796	0.977363	0.98874
	0.0374807	0.989796	0.977361	0.988645
	0.0374952	0.989796	0.977453	0.988645
	0.0375097	0.989796	0.977545	0.988645
	0.0375242	0.989796	0.977543	0.98855
	0.0375387	0.989796	0.977541	0.988454
	0.0375532	0.989796	0.977539	0.988359
	0.0375678	0.989796	0.977631	0.988359
	0.0375823	0.989796	0.977723	0.988359
	0.0375969	0.989796	0.977721	0.988263
	0.0376115	0.989796	0.977719	0.988168
	0.0376261	0.989796	0.977717	0.988073
	0.0376407	0.989796	0.977715	0.987977
	0.0376553	0.989796	0.977807	0.987977
	0.0376699	0.989796	0.977805	0.987882
	0.0376845	0.989796	0.977803	0.987786
	0.0376992	0.989796	0.977801	0.987691
	0.0377138	0.989796	0.977893	0.987691
	0.0377285	0.989796	0.977891	0.987595
	0.0377432	0.989796	0.977984	0.987595
	0.0377579	0.989796	0.978076	0.987595
	0.0377726	0.989796	0.978168	0.987595
	0.0377873	0.989796	0.978261	0.987595
	0.037802	0.989796	0.978259	0.9875
	0.0378168	0.989796	0.978351	0.9875
	0.0378315	0.989796	0.978349	0.987405
	0.0378463	0.989796	0.978347	0.987309
	0.037861	0.989796	0.978345	0.987214
	0.0378758	0.989796	0.978343	0.987118
	0.0378906	0.989796	0.978436	0.987118
	0.0379054	0.989796	0.978434	0.987023
	0.0379203	0.989796	0.978526	0.987023
	0.0379351	0.989796	0.978524	0.986927
	0.0379499	0.989796	0.978522	0.986832
	0.0379648	0.989796	0.978615	0.986832
	0.0379796	0.989796	0.978613	0.986737
	0.0379945	0.989796	0.978611	0.986641
	0.0380094	0.989796	0.978703	0.986641
	0.0380243	0.989796	0.978701	0.986546
	0.0380392	0.989796	0.978699	0.98645
	0.0380541	0.989796	0.978697	0.986355
	0.0380691	0.989796	0.978695	0.98626
	0.038084	0.989796	0.978693	0.986164
	0.038099	0.989796	0.978691	0.986069
	0.0381139	0.989796	0.978784	0.986069
	0.0381289	0.989796	0.978782	0.985973
	0.0381439	0.989796	0.97878	0.985878
	0.0381589	0.989796	0.978778	0.985782
	0.0381739	0.989796	0.978776	0.985687
	0.038189	0.989796	0.978774	0.985592
	0.038204	0.989796	0.978772	0.985496
	0.0382191	0.989796	0.97877	0.985401
	0.0382341	0.989796	0.978768	0.985305
	0.0382492	0.989796	0.978766	0.98521
	0.0382643	0.989796	0.978764	0.985115
	0.0382794	0.989796	0.978762	0.985019
	0.0382945	0.989796	0.97876	0.984924
	0.0383096	0.989796	0.978758	0.984828
	0.0383248	0.989796	0.978851	0.984828
	0.0383399	0.989796	0.978943	0.984828
	0.0383551	0.989796	0.979036	0.984828
	0.0383703	0.989796	0.979034	0.984733
	0.0383854	0.989796	0.979032	0.984637
	0.0384006	0.989796	0.979125	0.984637
	0.0384158	0.989796	0.979218	0.984637
	0.0384311	0.989796	0.979311	0.984637
	0.0384463	0.989796	0.979309	0.984542
	0.0384615	0.989796	0.979307	0.984447
	0.0384768	0.989796	0.979305	0.984351
	0.0384921	0.989796	0.979303	0.984256
	0.0385073	0.989796	0.979301	0.98416
	0.0385226	0.989796	0.979299	0.984065
	0.0385379	0.989796	0.979297	0.983969
	0.0385533	0.989796	0.97939	0.983969
	0.0385686	0.989796	0.979483	0.983969
	0.0385839	0.989796	0.979481	0.983874
	0.0385993	0.989796	0.979479	0.983779
	0.0386146	0.989796	0.979477	0.983683
	0.03863	0.989796	0.979475	0.983588
	0.0386454	0.989796	0.979569	0.983588
	0.0386608	0.989796	0.979567	0.983492
	0.0386762	0.989796	0.979565	0.983397
	0.0386917	0.989796	0.979658	0.983397
	0.0387071	0.989796	0.979656	0.983302
	0.0387226	0.989796	0.979654	0.983206
	0.038738	0.989796	0.979747	0.983206
	0.0387535	0.989796	0.97984	0.983206
	0.038769	0.989796	0.979933	0.983206
	0.0387845	0.989796	0.979932	0.983111
	0.0388	0.989796	0.97993	0.983015
	0.0388155	0.989796	0.979928	0.98292
	0.0388311	0.989796	0.980021	0.98292
	0.0388466	0.989796	0.980019	0.982824
	0.0388622	0.989796	0.980017	0.982729
	0.0388778	0.989796	0.980015	0.982634
	0.0388933	0.989796	0.980108	0.982634
	0.0389089	0.989796	0.980107	0.982538
	0.0389246	0.989796	0.980105	0.982443
	0.0389402	0.989796	0.980103	0.982347
	0.0389558	0.989796	0.980101	0.982252
	0.0389715	0.989796	0.980099	0.982156
	0.0389871	0.989796	0.980097	0.982061
	0.0390028	0.989796	0.980095	0.981966
	0.0390185	0.989796	0.980189	0.981966
	0.0390342	0.989796	0.980187	0.98187
	0.0390499	0.989796	0.980185	0.981775
	0.0390656	0.989796	0.980278	0.981775
	0.0390814	0.989796	0.980276	0.981679
	0.0390971	0.989796	0.980274	0.981584
	0.0391129	0.989796	0.980273	0.981489
	0.0391287	0.989796	0.980271	0.981393
	0.0391445	0.989796	0.980269	0.981298
	0.0391603	0.989796	0.980267	0.981202
	0.0391761	0.989796	0.980265	0.981107
	0.0391919	0.989796	0.980263	0.981011
	0.0392078	0.989796	0.980357	0.981011
	0.0392236	0.989796	0.98045	0.981011
	0.0392395	0.989796	0.980448	0.980916
	0.0392554	0.989796	0.980446	0.980821
	0.0392713	0.989796	0.980445	0.980725
	0.0392872	0.989796	0.980443	0.98063
	0.0393031	0.989796	0.980441	0.980534
	0.039319	0.989796	0.980439	0.980439
	0.039335	0.989796	0.980437	0.980344
	0.0393509	0.989796	0.980435	0.980248
	0.0393669	0.989796	0.980433	0.980153
	0.0393829	0.989796	0.980621	0.980153
	0.0393989	0.989796	0.980619	0.980057
	0.0394149	0.989796	0.980617	0.979962
	0.0394309	0.989796	0.98071	0.979962
	0.0394469	0.989796	0.980709	0.979866
	0.039463	0.989796	0.980802	0.979866
	0.039479	0.989796	0.980896	0.979866
	0.0394951	0.989796	0.98099	0.979866
	0.0395112	0.989796	0.980988	0.979771
	0.0395273	0.989796	0.980986	0.979676
	0.0395434	0.989796	0.980984	0.97958
	0.0395595	0.989796	0.980982	0.979485
	0.0395757	0.989796	0.980981	0.979389
	0.0395918	0.989796	0.980979	0.979294
	0.039608	0.989796	0.980977	0.979198
	0.0396242	0.989796	0.981071	0.979198
	0.0396404	0.989796	0.981069	0.979103
	0.0396566	0.989796	0.981067	0.979008
	0.0396728	0.989796	0.981161	0.979008
	0.039689	0.989796	0.981159	0.978912
	0.0397053	0.989796	0.981157	0.978817
	0.0397215	0.989796	0.981251	0.978817
	0.0397378	0.989796	0.981345	0.978817
	0.0397541	0.989796	0.981343	0.978721
	0.0397704	0.989796	0.981341	0.978626
	0.0397867	0.989796	0.98134	0.978531
	0.039803	0.989796	0.981338	0.978435
	0.0398194	0.989796	0.981336	0.97834
	0.0398357	0.989796	0.981334	0.978244
	0.0398521	0.989796	0.981333	0.978149
	0.0398685	0.989796	0.981427	0.978149
	0.0398849	0.989796	0.981425	0.978053
	0.0399013	0.989796	0.981423	0.977958
	0.0399177	0.989796	0.981421	0.977863
	0.0399341	0.989796	0.981419	0.977767
	0.0399506	0.989796	0.981418	0.977672
	0.039967	0.989796	0.981512	0.977672
	0.0399835	0.989796	0.98151	0.977576
	0.04	0.989796	0.981505	0.97729
	0.0400165	0.989796	0.981599	0.97729
	0.040033	0.989796	0.981597	0.977195
	0.0400495	0.989796	0.981595	0.977099
	0.0400661	0.989796	0.981593	0.977004
	0.0400826	0.989796	0.981687	0.977004
	0.0400992	0.989796	0.981686	0.976908
	0.0401158	0.989796	0.981684	0.976813
	0.0401324	0.989796	0.981682	0.976718
	0.040149	0.989796	0.981776	0.976718
	0.0401656	0.989796	0.981775	0.976622
	0.0401823	0.989796	0.981773	0.976527
	0.0401989	0.989796	0.981771	0.976431
	0.0402156	0.989796	0.981769	0.976336
	0.0402323	0.989796	0.981768	0.97624
	0.040249	0.989796	0.981766	0.976145
	0.0402657	0.989796	0.981764	0.97605
	0.0402824	0.989796	0.981858	0.97605
	0.0402991	0.989796	0.981857	0.975954
	0.0403159	0.989796	0.981855	0.975859
	0.0403326	0.989796	0.981853	0.975763
	0.0403494	0.989796	0.981947	0.975763
	0.0403662	0.989796	0.981946	0.975668
	0.040383	0.989796	0.98204	0.975668
	0.0403998	0.989796	0.982038	0.975573
	0.0404167	0.989796	0.982133	0.975573
	0.0404335	0.989796	0.982131	0.975477
	0.0404504	0.989796	0.982129	0.975382
	0.0404673	0.989796	0.982224	0.975382
	0.0404841	0.989796	0.982222	0.975286
	0.040501	0.989796	0.98222	0.975191
	0.040518	0.989796	0.982314	0.975191
	0.0405349	0.989796	0.982409	0.975191
	0.0405518	0.989796	0.982407	0.975095
	0.0405688	0.989796	0.982406	0.975
	0.0405858	0.989796	0.982404	0.974905
	0.0406028	0.989796	0.982402	0.974809
	0.0406198	0.989796	0.9824	0.974714
	0.0406368	0.989796	0.982399	0.974618
	0.0406538	0.989796	0.982397	0.974523
	0.0406709	0.989796	0.982395	0.974427
	0.0406879	0.989796	0.982394	0.974332
	0.040705	0.989796	0.982392	0.974237
	0.0407221	0.989796	0.98239	0.974141
	0.0407392	0.989796	0.982485	0.974141
	0.0407563	0.989796	0.982483	0.974046
	0.0407734	0.989796	0.982481	0.97395
	0.0407906	0.989796	0.98248	0.973855
	0.0408077	0.989796	0.982478	0.97376
	0.0408249	0.989796	0.982476	0.973664
	0.0408421	0.989796	0.982571	0.973664
	0.0408593	0.989796	0.982666	0.973664
	0.0408765	0.989796	0.982664	0.973569
	0.0408938	0.989796	0.982662	0.973473
	0.040911	0.989796	0.982661	0.973378
	0.0409283	0.989796	0.982659	0.973282
	0.0409455	0.989796	0.982657	0.973187
	0.0409628	0.989796	0.982656	0.973092
	0.0409801	0.989796	0.98275	0.973092
	0.0409975	0.989796	0.982749	0.972996
	0.0410148	0.989796	0.982747	0.972901
	0.0410321	0.989796	0.982745	0.972805
	0.0410495	0.989796	0.982744	0.97271
	0.0410669	0.989796	0.982742	0.972615
	0.0410843	0.989796	0.98274	0.972519
	0.0411017	0.989796	0.982835	0.972519
	0.0411191	0.989796	0.982833	0.972424
	0.0411366	0.989796	0.982928	0.972424
	0.041154	0.989796	0.982927	0.972328
	0.0411715	0.989796	0.982925	0.972233
	0.041189	0.989796	0.982923	0.972137
	0.0412065	0.989796	0.982922	0.972042
	0.041224	0.989796	0.98292	0.971947
	0.0412415	0.989796	0.982917	0.971756
	0.041259	0.989796	0.982915	0.97166
	0.0412766	0.989796	0.982913	0.971565
	0.0412942	0.989796	0.982912	0.971469
	0.0413118	0.989796	0.98291	0.971374
	0.0413294	0.989796	0.982908	0.971279
	0.041347	0.989796	0.982907	0.971183
	0.0413646	0.989796	0.982905	0.971088
	0.0413823	0.989796	0.982904	0.970992
	0.0413999	0.989796	0.982902	0.970897
	0.0414176	0.989796	0.9829	0.970802
	0.0414353	0.989796	0.982899	0.970706
	0.041453	0.989796	0.982897	0.970611
	0.0414707	0.989796	0.982895	0.970515
	0.0414885	0.989796	0.98299	0.970515
	0.0415062	0.989796	0.982989	0.97042
	0.041524	0.989796	0.983084	0.97042
	0.0415418	0.989796	0.983082	0.970324
	0.0415596	0.989796	0.98308	0.970229
	0.0415774	0.989796	0.983079	0.970134
	0.0415952	0.989796	0.983174	0.970134
	0.041613	0.989796	0.983172	0.970038
	0.0416309	0.989796	0.983171	0.969943
	0.0416488	0.989796	0.983169	0.969847
	0.0416667	0.989796	0.983167	0.969752
	0.0416846	0.989796	0.983166	0.969656
	0.0417025	0.989796	0.983261	0.969656
	0.0417204	0.989796	0.983259	0.969561
	0.0417384	0.989796	0.983258	0.969466
	0.0417563	0.989796	0.983256	0.96937
	0.0417743	0.989796	0.983254	0.969275
	0.0417923	0.989796	0.983253	0.969179
	0.0418103	0.989796	0.983251	0.969084
	0.0418284	0.989796	0.983249	0.968989
	0.0418464	0.989796	0.983246	0.968798
	0.0418645	0.989796	0.983245	0.968702
	0.0418826	0.989796	0.983243	0.968607
	0.0419006	0.989796	0.983241	0.968511
	0.0419188	0.989796	0.98324	0.968416
	0.0419369	0.989796	0.983335	0.968416
	0.041955	0.989796	0.98343	0.968416
	0.0419732	0.989796	0.983429	0.968321
	0.0419913	0.989796	0.983427	0.968225
	0.0420095	0.989796	0.983425	0.96813
	0.0420277	0.989796	0.983521	0.96813
	0.0420459	0.989796	0.983519	0.968034
	0.0420642	0.989796	0.983518	0.967939
	0.0420824	0.989796	0.983516	0.967844
	0.0421007	0.989796	0.983514	0.967748
	0.042119	0.989796	0.983513	0.967653
	0.0421373	0.989796	0.983511	0.967557
	0.0421556	0.989796	0.98351	0.967462
	0.0421739	0.989796	0.983508	0.967366
	0.0421923	0.989796	0.983603	0.967366
	0.0422106	0.989796	0.983602	0.967271
	0.042229	0.989796	0.9836	0.967176
	0.0422474	0.989796	0.983599	0.96708
	0.0422658	0.989796	0.983597	0.966985
	0.0422842	0.989796	0.983595	0.966889
	0.0423027	0.989796	0.983691	0.966889
	0.0423211	0.989796	0.983689	0.966794
	0.0423396	0.989796	0.983785	0.966794
	0.0423581	0.989796	0.983783	0.966698
	0.0423766	0.989796	0.983782	0.966603
	0.0423951	0.989796	0.98378	0.966508
	0.0424136	0.989796	0.983876	0.966508
	0.0424322	0.989796	0.983874	0.966412
	0.0424508	0.989796	0.983873	0.966317
	0.0424694	0.989796	0.983968	0.966317
	0.042488	0.989796	0.983967	0.966221
	0.0425066	0.989796	0.984062	0.966221
	0.0425252	0.989796	0.984061	0.966126
	0.0425439	0.989796	0.984156	0.966126
	0.0425625	0.989796	0.984252	0.966126
	0.0425812	0.989796	0.98425	0.966031
	0.0425999	0.989796	0.984249	0.965935
	0.0426186	0.989796	0.984345	0.965935
	0.0426374	0.989796	0.984343	0.96584
	0.0426561	0.989796	0.984342	0.965744
	0.0426749	0.989796	0.98434	0.965649
	0.0426937	0.989796	0.984339	0.965553
	0.0427125	0.989796	0.984434	0.965553
	0.0427313	0.989796	0.984433	0.965458
	0.0427501	0.989796	0.984529	0.965458
	0.042769	0.989796	0.984624	0.965458
	0.0427878	0.989796	0.98472	0.965458
	0.0428067	0.989796	0.984719	0.965363
	0.0428256	0.989796	0.984815	0.965363
	0.0428445	0.989796	0.984813	0.965267
	0.0428635	0.989796	0.984812	0.965172
	0.0428824	0.989796	0.984907	0.965172
	0.0429014	0.989796	0.984906	0.965076
	0.0429204	0.989796	0.984905	0.964981
	0.0429394	0.989796	0.985	0.964981
	0.0429584	0.989796	0.984999	0.964885
	0.0429774	0.989796	0.984998	0.96479
	0.0429965	0.989796	0.984996	0.964695
	0.0430155	0.989796	0.984995	0.964599
	0.0430346	0.989796	0.984993	0.964504
	0.0430537	0.989796	0.984992	0.964408
	0.0430728	0.989796	0.98499	0.964313
	0.043092	0.989796	0.984989	0.964218
	0.0431111	0.989796	0.984987	0.964122
	0.0431303	0.989796	0.984986	0.964027
	0.0431495	0.989796	0.984984	0.963931
	0.0431687	0.989796	0.984983	0.963836
	0.0431879	0.989796	0.984981	0.96374
	0.0432071	0.989796	0.98498	0.963645
	0.0432264	0.989796	0.984979	0.96355
	0.0432457	0.989796	0.984977	0.963454
	0.0432649	0.989796	0.984976	0.963359
	0.0432842	0.989796	0.984974	0.963263
	0.0433036	0.989796	0.98507	0.963263
	0.0433229	0.989796	0.985166	0.963263
	0.0433423	0.989796	0.985165	0.963168
	0.0433616	0.989796	0.985163	0.963073
	0.043381	0.989796	0.985161	0.962882
	0.0434004	0.989796	0.985159	0.962786
	0.0434199	0.989796	0.985158	0.962691
	0.0434393	0.989796	0.985156	0.962595
	0.0434588	0.989796	0.985155	0.9625
	0.0434783	0.989796	0.985153	0.962405
	0.0434978	0.989796	0.985152	0.962309
	0.0435173	0.989796	0.98515	0.962214
	0.0435368	0.989796	0.985247	0.962214
	0.0435564	0.989796	0.985245	0.962118
	0.0435759	0.989796	0.985244	0.962023
	0.0435955	0.989796	0.985242	0.961927
	0.0436151	0.989796	0.985241	0.961832
	0.0436347	0.989796	0.985239	0.961737
	0.0436544	0.989796	0.985238	0.961641
	0.043674	0.989796	0.985237	0.961546
	0.0436937	0.989796	0.985235	0.96145
	0.0437134	0.989796	0.985234	0.961355
	0.0437331	0.989796	0.98533	0.961355
	0.0437528	0.989796	0.985426	0.961355
	0.0437726	0.989796	0.985425	0.96126
	0.0437923	0.989796	0.985424	0.961164
	0.0438121	0.989796	0.985422	0.961069
	0.0438319	0.989796	0.985421	0.960973
	0.0438517	0.989796	0.985419	0.960878
	0.0438716	0.989796	0.985418	0.960782
	0.0438914	0.989796	0.985416	0.960687
	0.0439113	0.989796	0.985513	0.960687
	0.0439312	0.989796	0.985512	0.960592
	0.0439511	0.989796	0.985608	0.960592
	0.043971	0.989796	0.985607	0.960496
	0.0439909	0.989796	0.985703	0.960496
	0.0440109	0.989796	0.985702	0.960401
	0.0440309	0.989796	0.9857	0.960305
	0.0440509	0.989796	0.985797	0.960305
	0.0440709	0.989796	0.985795	0.96021
	0.0440909	0.989796	0.985794	0.960115
	0.044111	0.989796	0.985793	0.960019
	0.044131	0.989796	0.985791	0.959924
	0.0441511	0.989796	0.98579	0.959828
	0.0441712	0.989796	0.985887	0.959828
	0.0441913	0.989796	0.985885	0.959733
	0.0442115	0.989796	0.985884	0.959637
	0.0442316	0.989796	0.985882	0.959542
	0.0442518	0.989796	0.985881	0.959447
	0.044272	0.989796	0.98588	0.959351
	0.0442922	0.989796	0.985878	0.959256
	0.0443125	0.989796	0.985975	0.959256
	0.0443327	0.989796	0.985974	0.95916
	0.044353	0.989796	0.985972	0.959065
	0.0443733	0.989796	0.985971	0.958969
	0.0443936	0.989796	0.985969	0.958874
	0.0444139	0.989796	0.985968	0.958779
	0.0444343	0.989796	0.985967	0.958683
	0.0444546	0.989796	0.986063	0.958683
	0.044475	0.989796	0.986062	0.958588
	0.0444954	0.989796	0.986061	0.958492
	0.0445158	0.989796	0.986059	0.958397
	0.0445363	0.989796	0.986058	0.958302
	0.0445567	0.989796	0.986057	0.958206
	0.0445772	0.989796	0.986055	0.958111
	0.0445977	0.989796	0.986054	0.958015
	0.0446182	0.989796	0.986052	0.95792
	0.0446387	0.989796	0.986051	0.957824
	0.0446593	0.989796	0.98605	0.957729
	0.0446799	0.989796	0.986047	0.957538
	0.0447005	0.989796	0.986046	0.957443
	0.0447211	0.989796	0.986044	0.957347
	0.0447417	0.989796	0.986043	0.957252
	0.0447623	0.989796	0.98614	0.957252
	0.044783	0.989796	0.986138	0.957156
	0.0448037	0.989796	0.986137	0.957061
	0.0448244	0.989796	0.986136	0.956966
	0.0448451	0.989796	0.986134	0.95687
	0.0448659	0.989796	0.986133	0.956775
	0.0448866	0.989796	0.98623	0.956775
	0.0449282	0.989796	0.986229	0.956679
	0.044949	0.989796	0.986227	0.956584
	0.0449699	0.989796	0.986226	0.956489
	0.0449907	0.989796	0.986225	0.956393
	0.0450116	0.989796	0.986223	0.956298
	0.0450325	0.989796	0.986222	0.956202
	0.0450534	0.989796	0.98622	0.956107
	0.0450743	0.989796	0.986219	0.956011
	0.0450953	0.989796	0.986218	0.955916
	0.0451163	0.989796	0.986216	0.955821
	0.0451373	0.989796	0.986215	0.955725
	0.0451583	0.989796	0.986214	0.95563
	0.0451793	0.989796	0.986212	0.955534
	0.0452004	0.989796	0.986211	0.955439
	0.0452214	0.989796	0.98621	0.955344
	0.0452425	0.989796	0.986208	0.955248
	0.0452636	0.989796	0.986207	0.955153
	0.0452848	0.989796	0.986206	0.955057
	0.0453059	0.989796	0.986303	0.955057
	0.0453271	0.989796	0.986301	0.954962
	0.0453483	0.989796	0.9863	0.954866
	0.0453695	0.989796	0.986397	0.954866
	0.0453907	0.989796	0.986396	0.954771
	0.045412	0.989796	0.986395	0.954676
	0.0454333	0.989796	0.986393	0.95458
	0.0454545	0.989796	0.986392	0.954485
	0.0454759	0.989796	0.986391	0.954389
	0.0454972	0.989796	0.986389	0.954294
	0.0455185	0.989796	0.986388	0.954198
	0.0455399	0.989796	0.986387	0.954103
	0.0455613	0.989796	0.986385	0.954008
	0.0455827	0.989796	0.986384	0.953912
	0.0456041	0.989796	0.986382	0.953817
	0.0456256	0.989796	0.986381	0.953721
	0.0456471	0.989796	0.98638	0.953626
	0.0456685	0.989796	0.986378	0.953531
	0.0456901	0.989796	0.986377	0.953435
	0.0457116	0.989796	0.986474	0.953435
	0.0457331	0.989796	0.986473	0.95334
	0.0457547	0.989796	0.986472	0.953244
	0.0457763	0.989796	0.98647	0.953149
	0.0457979	0.989796	0.986469	0.953053
	0.0458196	0.989796	0.986468	0.952958
	0.0458412	0.989796	0.986466	0.952863
	0.0458629	0.989796	0.986465	0.952767
	0.0458846	0.989796	0.986464	0.952672
	0.0459063	0.989796	0.986462	0.952576
	0.045928	0.989796	0.986461	0.952481
	0.0459498	0.989796	0.98646	0.952385
	0.0459716	0.989796	0.986458	0.95229
	0.0459934	0.989796	0.986457	0.952195
	0.0460152	0.989796	0.986555	0.952195
	0.046037	0.989796	0.986652	0.952195
	0.0460589	0.989796	0.986651	0.952099
	0.0460808	0.989796	0.98665	0.952004
	0.0461027	0.989796	0.986648	0.951908
	0.0461246	0.989796	0.986647	0.951813
	0.0461465	0.989796	0.986646	0.951718
	0.0461685	0.989796	0.986743	0.951718
	0.0461905	0.989796	0.986742	0.951622
	0.0462125	0.989796	0.986741	0.951527
	0.0462345	0.989796	0.986838	0.951527
	0.0462566	0.989796	0.986936	0.951527
	0.0462786	0.989796	0.986935	0.951431
	0.0463007	0.989796	0.986933	0.951336
	0.0463228	0.989796	0.986932	0.95124
	0.046345	0.989796	0.986931	0.951145
	0.0463671	0.989796	0.986929	0.95105
	0.0463893	0.989796	0.986928	0.950954
	0.0464115	0.989796	0.986927	0.950859
	0.0464337	0.989796	0.986926	0.950763
	0.0464559	0.989796	0.986924	0.950668
	0.0464782	0.989796	0.986923	0.950573
	0.0465005	0.989796	0.986922	0.950477
	0.0465228	0.989796	0.98692	0.950382
	0.0465451	0.989796	0.986919	0.950286
	0.0465675	0.989796	0.986918	0.950191
	0.0465898	0.989796	0.986916	0.950095
	0.0466122	0.989796	0.986915	0.95
	0.0466346	0.989796	0.986914	0.949905
	0.046657	0.989796	0.986913	0.949809
	0.0466795	0.989796	0.986911	0.949714
	0.046702	0.989796	0.98691	0.949618
	0.0467245	0.989796	0.986909	0.949523
	0.046747	0.989796	0.986907	0.949427
	0.0467695	0.989796	0.986906	0.949332
	0.0467921	0.989796	0.986905	0.949237
	0.0468147	0.989796	0.986903	0.949141
	0.0468373	0.989796	0.986902	0.949046
	0.0468599	0.989796	0.986901	0.94895
	0.0468826	0.989796	0.9869	0.948855
	0.0469052	0.989796	0.986898	0.94876
	0.0469279	0.989796	0.986897	0.948664
	0.0469506	0.989796	0.986896	0.948569
	0.0469734	0.989796	0.986994	0.948569
	0.0469961	0.989796	0.987092	0.948569
	0.0470189	0.989796	0.98709	0.948473
	0.0470417	0.989796	0.987089	0.948378
	0.0470645	0.989796	0.987088	0.948282
	0.0470874	0.989796	0.987087	0.948187
	0.0471102	0.989796	0.987085	0.948092
	0.0471331	0.989796	0.987084	0.947996
	0.0471561	0.989796	0.987083	0.947901
	0.047179	0.989796	0.987081	0.947805
	0.0472019	0.989796	0.98708	0.94771
	0.0472249	0.989796	0.987079	0.947615
	0.0472479	0.989796	0.987078	0.947519
	0.047271	0.989796	0.987076	0.947424
	0.047294	0.989796	0.987174	0.947424
	0.0473171	0.989796	0.987173	0.947328
	0.0473402	0.989796	0.987172	0.947233
	0.0473633	0.989796	0.987171	0.947137
	0.0473864	0.989796	0.987169	0.947042
	0.0474096	0.989796	0.987267	0.947042
	0.0474328	0.989796	0.987266	0.946947
	0.047456	0.989796	0.987265	0.946851
	0.0474792	0.989796	0.987264	0.946756
	0.0475024	0.989796	0.987262	0.94666
	0.0475257	0.989796	0.987261	0.946565
	0.047549	0.989796	0.987359	0.946565
	0.0475723	0.989796	0.987358	0.946469
	0.0475957	0.989796	0.987357	0.946374
	0.047619	0.989796	0.987356	0.946279
	0.0476424	0.989796	0.987454	0.946279
	0.0476658	0.989796	0.987453	0.946183
	0.0476893	0.989796	0.987451	0.946088
	0.0477127	0.989796	0.98745	0.945992
	0.0477362	0.989796	0.987549	0.945992
	0.0477597	0.989796	0.987547	0.945897
	0.0478068	0.989796	0.987646	0.945897
	0.0478304	0.989796	0.987644	0.945802
	0.047854	0.989796	0.987743	0.945802
	0.0478776	0.989796	0.987742	0.945706
	0.0479012	0.989796	0.98774	0.945611
	0.0479249	0.989796	0.987739	0.945515
	0.0479486	0.989796	0.987738	0.94542
	0.0479723	0.989796	0.987737	0.945324
	0.047996	0.989796	0.987736	0.945229
	0.0480198	0.989796	0.987734	0.945134
	0.0480436	0.989796	0.987733	0.945038
	0.0480674	0.989796	0.987732	0.944943
	0.0480912	0.989796	0.987731	0.944847
	0.0481151	0.989796	0.987729	0.944752
	0.048139	0.989796	0.987728	0.944656
	0.0481629	0.989796	0.987727	0.944561
	0.0481868	0.989796	0.987726	0.944466
	0.0482107	0.989796	0.987725	0.94437
	0.0482347	0.989796	0.987723	0.944275
	0.0482587	0.989796	0.987722	0.944179
	0.0482827	0.989796	0.987721	0.944084
	0.0483068	0.989796	0.98772	0.943989
	0.0483308	0.989796	0.987718	0.943893
	0.0483549	0.989796	0.987717	0.943798
	0.0483791	0.989796	0.987716	0.943702
	0.0484032	0.989796	0.987715	0.943607
	0.0484274	0.989796	0.987714	0.943511
	0.0484515	0.989796	0.987712	0.943416
	0.0484758	0.989796	0.987711	0.943321
	0.0485	0.989796	0.98771	0.943225
	0.0485243	0.989796	0.987709	0.94313
	0.0485485	0.989796	0.987707	0.943034
	0.0485729	0.989796	0.987706	0.942939
	0.0485972	0.989796	0.987705	0.942844
	0.0486216	0.989796	0.987704	0.942748
	0.0486459	0.989796	0.987702	0.942653
	0.0486703	0.989796	0.987701	0.942557
	0.0486948	0.989796	0.9878	0.942557
	0.0487192	0.989796	0.987799	0.942462
	0.0487437	0.989796	0.987798	0.942366
	0.0487682	0.989796	0.987796	0.942271
	0.0487928	0.989796	0.987795	0.942176
	0.0488173	0.989796	0.987794	0.94208
	0.0488419	0.989796	0.987793	0.941985
	0.0488665	0.989796	0.987791	0.941889
	0.0488911	0.989796	0.98779	0.941794
	0.0489158	0.989796	0.987789	0.941698
	0.0489405	0.989796	0.987788	0.941603
	0.0489652	0.989796	0.987787	0.941508
	0.0489899	0.989796	0.987785	0.941412
	0.0490147	0.989796	0.987784	0.941317
	0.0490394	0.989796	0.987783	0.941221
	0.0490642	0.989796	0.987782	0.941126
	0.0490891	0.989796	0.98778	0.941031
	0.0491139	0.989796	0.987779	0.940935
	0.0491388	0.989796	0.987878	0.940935
	0.0491637	0.989796	0.987877	0.94084
	0.0491886	0.989796	0.987876	0.940744
	0.0492136	0.989796	0.987875	0.940649
	0.0492386	0.989796	0.987873	0.940553
	0.0492636	0.989796	0.987872	0.940458
	0.0492886	0.989796	0.987871	0.940363
	0.0493137	0.989796	0.98787	0.940267
	0.0493388	0.989796	0.987868	0.940172
	0.0493639	0.989796	0.987867	0.940076
	0.049389	0.989796	0.987866	0.939981
	0.0494142	0.989796	0.987865	0.939885
	0.0494393	0.989796	0.987864	0.93979
	0.0494646	0.989796	0.987862	0.939695
	0.0494898	0.989796	0.987861	0.939599
	0.0495151	0.989796	0.98786	0.939504
	0.0495403	0.989796	0.987859	0.939408
	0.0495657	0.989796	0.987858	0.939313
	0.049591	0.989796	0.987856	0.939218
	0.0496164	0.989796	0.987855	0.939122
	0.0496418	0.989796	0.987854	0.939027
	0.0496672	0.989796	0.987853	0.938931
	0.0496926	0.989796	0.987851	0.938836
	0.0497181	0.989796	0.98785	0.93874
	0.0497436	0.989796	0.987849	0.938645
	0.0497691	0.989796	0.987948	0.938645
	0.0497947	0.989796	0.987947	0.93855
	0.0498202	0.989796	0.987946	0.938454
	0.0498458	0.989796	0.987945	0.938359
	0.0498715	0.989796	0.987943	0.938263
	0.0498971	0.989796	0.987942	0.938168
	0.0499228	0.989796	0.987941	0.938073
	0.0499485	0.989796	0.98794	0.937977
	0.0499742	0.989796	0.987938	0.937882
	0.05	0.989796	0.988038	0.937882
	0.0500258	0.989796	0.988037	0.937786
	0.0501033	0.989796	0.988035	0.937691
	0.0501292	0.989796	0.988034	0.937595
	0.0501551	0.989796	0.988033	0.9375
	0.0501811	0.989796	0.988032	0.937405
	0.050207	0.989796	0.988031	0.937309
	0.050233	0.989796	0.988029	0.937214
	0.0502591	0.989796	0.988129	0.937214
	0.0502851	0.989796	0.988128	0.937118
	0.0503112	0.989796	0.988126	0.937023
	0.0503373	0.989796	0.988226	0.937023
	0.0503634	0.989796	0.988225	0.936927
	0.0503896	0.989796	0.988223	0.936832
	0.0504158	0.989796	0.988222	0.936737
	0.050442	0.989796	0.988221	0.936641
	0.0504683	0.989796	0.98822	0.936546
	0.0504945	0.989796	0.988219	0.93645
	0.0505208	0.989796	0.988218	0.936355
	0.0505472	0.989796	0.988216	0.93626
	0.0505735	0.989796	0.988215	0.936164
	0.0505999	0.989796	0.988214	0.936069
	0.0506263	0.989796	0.988212	0.935878
	0.0506527	0.989796	0.98821	0.935782
	0.0506792	0.989796	0.988209	0.935687
	0.0507057	0.989796	0.988208	0.935592
	0.0507322	0.989796	0.988207	0.935496
	0.0507588	0.989796	0.988206	0.935401
	0.0507853	0.989796	0.988204	0.935305
	0.0508119	0.989796	0.988203	0.93521
	0.0508386	0.989796	0.988202	0.935115
	0.0508652	0.989796	0.988201	0.935019
	0.0508919	0.989796	0.9882	0.934924
	0.0509186	0.989796	0.988299	0.934924
	0.0509454	0.989796	0.988298	0.934828
	0.0509721	0.989796	0.988297	0.934733
	0.0509989	0.989796	0.988296	0.934637
	0.0510258	0.989796	0.988295	0.934542
	0.0510526	0.989796	0.988293	0.934447
	0.0510795	0.989796	0.988292	0.934351
	0.0511064	0.989796	0.988291	0.934256
	0.0511334	0.989796	0.988391	0.934256
	0.0511603	0.989796	0.98839	0.93416
	0.0511873	0.989796	0.988389	0.934065
	0.0512144	0.989796	0.988387	0.933969
	0.0512414	0.989796	0.988386	0.933874
	0.0512685	0.989796	0.988385	0.933779
	0.0512956	0.989796	0.988384	0.933683
	0.0513228	0.989796	0.988383	0.933588
	0.0513499	0.989796	0.988381	0.933492
	0.0513771	0.989796	0.98838	0.933397
	0.0514043	0.989796	0.988379	0.933302
	0.0514316	0.989796	0.988378	0.933206
	0.0514589	0.989796	0.988377	0.933111
	0.0514862	0.989796	0.988477	0.933111
	0.0515135	0.989796	0.988476	0.933015
	0.0515409	0.989796	0.988575	0.933015
	0.0515683	0.989796	0.988574	0.93292
	0.0515957	0.989796	0.988573	0.932824
	0.0516232	0.989796	0.988572	0.932729
	0.0516507	0.989796	0.988571	0.932634
	0.0516782	0.989796	0.98857	0.932538
	0.0517058	0.989796	0.988569	0.932443
	0.0517333	0.989796	0.988567	0.932347
	0.0517609	0.989796	0.988566	0.932252
	0.0517886	0.989796	0.988565	0.932156
	0.0518162	0.989796	0.988564	0.932061
	0.0518439	0.989796	0.988563	0.931966
	0.0518717	0.989796	0.988562	0.93187
	0.0518994	0.989796	0.98856	0.931775
	0.0519272	0.989796	0.988559	0.931679
	0.051955	0.989796	0.988558	0.931584
	0.0519829	0.989796	0.988557	0.931489
	0.0520107	0.989796	0.988556	0.931393
	0.0520386	0.989796	0.988555	0.931298
	0.0520666	0.989796	0.988553	0.931202
	0.0520945	0.989796	0.988552	0.931107
	0.0521225	0.989796	0.988551	0.931011
	0.0521505	0.989796	0.98855	0.930916
	0.0521786	0.989796	0.98865	0.930916
	0.0522067	0.989796	0.988649	0.930821
	0.0522348	0.989796	0.988749	0.930821
	0.0522629	0.989796	0.988748	0.930725
	0.0522911	0.989796	0.988747	0.93063
	0.0523193	0.989796	0.988746	0.930534
	0.0523475	0.989796	0.988745	0.930439
	0.0523758	0.989796	0.988744	0.930344
	0.0524041	0.989796	0.988742	0.930248
	0.0524324	0.989796	0.988741	0.930153
	0.0524608	0.989796	0.98874	0.930057
	0.0524892	0.989796	0.988739	0.929962
	0.0525176	0.989796	0.988738	0.929866
	0.052546	0.989796	0.988737	0.929771
	0.0525745	0.989796	0.988736	0.929676
	0.052603	0.989796	0.988734	0.92958
	0.0526316	0.989796	0.988733	0.929485
	0.0526602	0.989796	0.988732	0.929389
	0.0526888	0.989796	0.988731	0.929294
	0.0527174	0.989796	0.98873	0.929198
	0.0527461	0.989796	0.988729	0.929103
	0.0527748	0.989796	0.988728	0.929008
	0.0528035	0.989796	0.988726	0.928912
	0.0528322	0.989796	0.988725	0.928817
	0.052861	0.989796	0.988724	0.928721
	0.0528899	0.989796	0.988723	0.928626
	0.0529187	0.989796	0.988721	0.928435
	0.0529476	0.989796	0.98872	0.92834
	0.0529765	0.989796	0.988717	0.928149
	0.0530055	0.989796	0.988715	0.927958
	0.0530344	0.989796	0.988714	0.927863
	0.0530635	0.989796	0.988713	0.927767
	0.0530925	0.989796	0.988711	0.927672
	0.0531216	0.989796	0.98871	0.927576
	0.0531507	0.989796	0.988709	0.927481
	0.0531798	0.989796	0.988708	0.927385
	0.053209	0.989796	0.988707	0.92729
	0.0532382	0.989796	0.988706	0.927195
	0.0532674	0.989796	0.988705	0.927099
	0.0532967	0.989796	0.988703	0.927004
	0.053326	0.989796	0.988702	0.926908
	0.0533553	0.989796	0.988701	0.926813
	0.0533847	0.989796	0.9887	0.926718
	0.0534141	0.989796	0.988699	0.926622
	0.0534435	0.989796	0.9888	0.926622
	0.053473	0.989796	0.988798	0.926527
	0.0535025	0.989796	0.988797	0.926431
	0.053532	0.989796	0.988796	0.926336
	0.0535616	0.989796	0.988795	0.92624
	0.0535912	0.989796	0.988794	0.926145
	0.0536208	0.989796	0.988793	0.92605
	0.0536504	0.989796	0.988792	0.925954
	0.0536801	0.989796	0.98879	0.925859
	0.0537099	0.989796	0.988789	0.925763
	0.0537396	0.989796	0.988788	0.925668
	0.0537694	0.989796	0.988787	0.925573
	0.0537992	0.989796	0.988786	0.925477
	0.0538291	0.989796	0.988785	0.925382
	0.053859	0.989796	0.988784	0.925286
	0.0538889	0.989796	0.988782	0.925191
	0.0539188	0.989796	0.988781	0.925095
	0.0539488	0.989796	0.988882	0.925095
	0.0539789	0.989796	0.988881	0.925
	0.0540089	0.989796	0.98888	0.924905
	0.054039	0.989796	0.988879	0.924809
	0.0540691	0.989796	0.988878	0.924714
	0.0540993	0.989796	0.988876	0.924618
	0.0541295	0.989796	0.988875	0.924523
	0.0541597	0.989796	0.988874	0.924427
	0.0541899	0.989796	0.988873	0.924332
	0.0542202	0.989796	0.988872	0.924237
	0.0542506	0.989796	0.988871	0.924141
	0.0542809	0.989796	0.98887	0.924046
	0.0543113	0.989796	0.988868	0.92395
	0.0543417	0.989796	0.988866	0.92376
	0.0543722	0.989796	0.988967	0.92376
	0.0544027	0.989796	0.989068	0.92376
	0.0544332	0.989796	0.989067	0.923664
	0.0544638	0.989796	0.989066	0.923569
	0.0544944	0.989796	0.989065	0.923473
	0.054525	0.989796	0.989064	0.923378
	0.0545557	0.989796	0.989063	0.923282
	0.0545864	0.989796	0.989062	0.923187
	0.0546171	0.989796	0.98906	0.923092
	0.0546479	0.989796	0.989059	0.922996
	0.0546787	0.989796	0.989058	0.922901
	0.0547095	0.989796	0.989057	0.922805
	0.0547404	0.989796	0.989056	0.92271
	0.0547713	0.989796	0.989055	0.922615
	0.0548023	0.989796	0.989054	0.922519
	0.0548332	0.989796	0.989053	0.922424
	0.0548643	0.989796	0.989051	0.922328
	0.0548953	0.989796	0.98905	0.922233
	0.0549264	0.989796	0.989049	0.922137
	0.0549575	0.989796	0.989048	0.922042
	0.0549887	0.989796	0.989047	0.921947
	0.0550199	0.989796	0.989046	0.921851
	0.0550511	0.989796	0.989045	0.921756
	0.0550823	0.989796	0.989044	0.92166
	0.0551136	0.989796	0.989042	0.921565
	0.055145	0.989796	0.989041	0.921469
	0.0551763	0.989796	0.98904	0.921374
	0.0552077	0.989796	0.989039	0.921279
	0.0552392	0.989796	0.989038	0.921183
	0.0552707	0.989796	0.989037	0.921088
	0.0553022	0.989796	0.989036	0.920992
	0.0553337	0.989796	0.989035	0.920897
	0.0553653	0.989796	0.989034	0.920802
	0.0553969	0.989796	0.989032	0.920706
	0.0554286	0.989796	0.989031	0.920611
	0.0554603	0.989796	0.98903	0.920515
	0.055492	0.989796	0.989029	0.92042
	0.0555238	0.989796	0.989028	0.920324
	0.0555556	0.989796	0.989129	0.920324
	0.0555874	0.989796	0.989128	0.920229
	0.0556193	0.989796	0.989127	0.920134
	0.0556512	0.989796	0.989126	0.920038
	0.0556831	0.989796	0.989125	0.919943
	0.0557151	0.989796	0.989124	0.919847
	0.0557471	0.989796	0.989123	0.919752
	0.0557792	0.989796	0.989122	0.919656
	0.0558113	0.989796	0.98912	0.919561
	0.0558434	0.989796	0.989118	0.91937
	0.0558756	0.989796	0.989117	0.919275
	0.0559078	0.989796	0.989116	0.919179
	0.05594	0.989796	0.989115	0.919084
	0.0559723	0.989796	0.989114	0.918989
	0.0560046	0.989796	0.989113	0.918893
	0.056037	0.989796	0.989111	0.918798
	0.0560694	0.989796	0.98911	0.918702
	0.0561018	0.989796	0.989212	0.918702
	0.0561343	0.989796	0.989211	0.918607
	0.0561668	0.989796	0.98921	0.918511
	0.0561993	0.989796	0.989209	0.918416
	0.0562319	0.989796	0.989208	0.918321
	0.0562645	0.989796	0.989206	0.918225
	0.0562972	0.989796	0.989205	0.91813
	0.0563298	0.989796	0.989204	0.918034
	0.0563626	0.989796	0.989203	0.917939
	0.0563953	0.989796	0.989202	0.917844
	0.0564282	0.989796	0.989201	0.917748
	0.056461	0.989796	0.9892	0.917653
	0.0564939	0.989796	0.989199	0.917557
	0.0565268	0.989796	0.989198	0.917462
	0.0565598	0.989796	0.989196	0.917366
	0.0565928	0.989796	0.989195	0.917271
	0.0566258	0.989796	0.989194	0.917176
	0.0566589	0.989796	0.989193	0.91708
	0.056692	0.989796	0.989192	0.916985
	0.0567251	0.989796	0.989294	0.916985
	0.0567583	0.989796	0.989293	0.916889
	0.0567916	0.989796	0.989292	0.916794
	0.0568248	0.989796	0.98929	0.916698
	0.0568581	0.989796	0.989289	0.916603
	0.0568915	0.989796	0.989288	0.916508
	0.0569249	0.989796	0.989287	0.916412
	0.0569583	0.989796	0.989286	0.916317
	0.0569918	0.989796	0.989285	0.916221
	0.0570253	0.989796	0.989284	0.916126
	0.0570588	0.989796	0.989283	0.916031
	0.0570924	0.989796	0.989282	0.915935
	0.057126	0.989796	0.989281	0.91584
	0.0571597	0.989796	0.989279	0.915744
	0.0571934	0.989796	0.989278	0.915649
	0.0572271	0.989796	0.989277	0.915553
	0.0572609	0.989796	0.989276	0.915458
	0.0572947	0.989796	0.989275	0.915363
	0.0573286	0.989796	0.989274	0.915267
	0.0573625	0.989796	0.989273	0.915172
	0.0573964	0.989796	0.989272	0.915076
	0.0574304	0.989796	0.989271	0.914981
	0.0574645	0.989796	0.98927	0.914885
	0.0574985	0.989796	0.989268	0.91479
	0.0575326	0.989796	0.989267	0.914695
	0.0575668	0.989796	0.989266	0.914599
	0.057601	0.989796	0.989265	0.914504
	0.0576352	0.989796	0.989264	0.914408
	0.0576694	0.989796	0.989263	0.914313
	0.0577037	0.989796	0.989262	0.914218
	0.0577381	0.989796	0.989364	0.914218
	0.0577725	0.989796	0.989363	0.914122
	0.0578069	0.989796	0.989362	0.914027
	0.0578414	0.989796	0.989361	0.913931
	0.0578759	0.989796	0.98936	0.913836
	0.0579104	0.989796	0.989358	0.91374
	0.057945	0.989796	0.989357	0.913645
	0.0579797	0.989796	0.989356	0.91355
	0.0580144	0.989796	0.989355	0.913454
	0.0580491	0.989796	0.989354	0.913359
	0.0580838	0.989796	0.989456	0.913359
	0.0581186	0.989796	0.989455	0.913263
	0.0581535	0.989796	0.989454	0.913168
	0.0581884	0.989796	0.989453	0.913073
	0.0582233	0.989796	0.989452	0.912977
	0.0582583	0.989796	0.989451	0.912882
	0.0582933	0.989796	0.98945	0.912786
	0.0583283	0.989796	0.989449	0.912691
	0.0583634	0.989796	0.989448	0.912595
	0.0583986	0.989796	0.989446	0.9125
	0.0584337	0.989796	0.989445	0.912405
	0.058469	0.989796	0.989444	0.912309
	0.0585042	0.989796	0.989443	0.912214
	0.0585395	0.989796	0.989442	0.912118
	0.0585749	0.989796	0.989441	0.912023
	0.0586103	0.989796	0.98944	0.911927
	0.0586457	0.989796	0.989439	0.911832
	0.0586812	0.989796	0.989438	0.911737
	0.0587167	0.989796	0.989437	0.911641
	0.0587523	0.989796	0.989436	0.911546
	0.0587879	0.989796	0.989434	0.91145
	0.0588235	0.989796	0.989537	0.91145
	0.0588592	0.989796	0.989536	0.911355
	0.058895	0.989796	0.989535	0.91126
	0.0589307	0.989796	0.989534	0.911164
	0.0589666	0.989796	0.989533	0.911069
	0.0590024	0.989796	0.989532	0.910973
	0.0590383	0.989796	0.98953	0.910878
	0.0590743	0.989796	0.989633	0.910878
	0.0591103	0.989796	0.989632	0.910782
	0.0591463	0.989796	0.989735	0.910782
	0.0591824	0.989796	0.989733	0.910687
	0.0592186	0.989796	0.989732	0.910592
	0.0592547	0.989796	0.989731	0.910496
	0.059291	0.989796	0.98973	0.910401
	0.0593272	0.989796	0.989729	0.910305
	0.0593635	0.989796	0.989728	0.91021
	0.0593999	0.989796	0.989727	0.910115
	0.0594363	0.989796	0.989726	0.910019
	0.0594727	0.989796	0.989725	0.909924
	0.0595092	0.989796	0.989724	0.909828
	0.0595457	0.989796	0.989723	0.909733
	0.0595823	0.989796	0.989722	0.909637
	0.0596189	0.989796	0.989721	0.909542
	0.0596556	0.989796	0.98972	0.909447
	0.0596923	0.989796	0.989719	0.909351
	0.0597291	0.989796	0.989717	0.909256
	0.0597659	0.989796	0.989716	0.90916
	0.0598027	0.989796	0.989715	0.909065
	0.0598396	0.989796	0.989714	0.908969
	0.0598765	0.989796	0.989817	0.908969
	0.0599135	0.989796	0.989816	0.908874
	0.0599506	0.989796	0.989815	0.908779
	0.0599876	0.989796	0.989918	0.908779
	0.0600248	0.989796	0.990021	0.908779
	0.0600619	0.989796	0.99002	0.908683
	0.0600991	0.989796	0.990019	0.908588
	0.0601364	0.989796	0.990018	0.908492
	0.0601737	0.989796	0.990017	0.908397
	0.0602484	0.989796	0.990016	0.908302
	0.0602859	0.989796	0.990015	0.908206
	0.0603234	0.989796	0.990014	0.908111
	0.0603609	0.989796	0.990012	0.908015
	0.0603985	0.989796	0.990011	0.90792
	0.0604361	0.989796	0.99001	0.907824
	0.0604738	0.989796	0.990009	0.907729
	0.0605115	0.989796	0.990008	0.907634
	0.0605493	0.989796	0.990007	0.907538
	0.0605871	0.989796	0.990006	0.907443
	0.060625	0.989796	0.990005	0.907347
	0.0606629	0.989796	0.990004	0.907252
	0.0607009	0.989796	0.990003	0.907156
	0.0607389	0.989796	0.990002	0.907061
	0.0607769	0.989796	0.990001	0.906966
	0.060815	0.989796	0.990104	0.906966
	0.0608532	0.989796	0.990103	0.90687
	0.0608914	0.989796	0.990102	0.906775
	0.0609296	0.989796	0.990101	0.906679
	0.0609679	0.989796	0.9901	0.906584
	0.0610063	0.989796	0.990099	0.906489
	0.0610447	0.989796	0.990098	0.906393
	0.0610831	0.989796	0.990097	0.906298
	0.0611216	0.989796	0.990096	0.906202
	0.0611602	0.989796	0.990095	0.906107
	0.0611987	0.989796	0.990094	0.906011
	0.0612374	0.989796	0.990093	0.905916
	0.0612761	0.989796	0.990092	0.905821
	0.0613148	0.989796	0.990091	0.905725
	0.0613536	0.989796	0.99009	0.90563
	0.0613924	0.989796	0.990193	0.90563
	0.0614313	0.989796	0.990192	0.905534
	0.0614702	0.989796	0.990191	0.905439
	0.0615482	0.989796	0.99019	0.905344
	0.0615873	0.989796	0.990189	0.905248
	0.0616264	0.989796	0.990188	0.905153
	0.0616656	0.989796	0.990187	0.905057
	0.0617048	0.989796	0.990186	0.904962
	0.0617441	0.989796	0.990185	0.904866
	0.0617834	0.989796	0.990184	0.904771
	0.0618228	0.989796	0.990183	0.904676
	0.0618622	0.989796	0.990182	0.90458
	0.0619017	0.989796	0.990181	0.904485
	0.0619413	0.989796	0.99018	0.904389
	0.0619808	0.989796	0.990179	0.904294
	0.0620205	0.989796	0.990178	0.904198
	0.0620601	0.989796	0.990177	0.904103
	0.0620999	0.989796	0.990176	0.904008
	0.0621397	0.989796	0.990175	0.903912
	0.0621795	0.989796	0.990174	0.903817
	0.0622194	0.989796	0.990173	0.903721
	0.0622593	0.989796	0.990171	0.903626
	0.0622993	0.989796	0.99017	0.903531
	0.0623393	0.989796	0.990169	0.903435
	0.0623794	0.989796	0.990168	0.90334
	0.0624196	0.989796	0.990167	0.903244
	0.0624598	0.989796	0.990166	0.903149
	0.0625	0.989796	0.990165	0.903053
	0.0625403	0.989796	0.990164	0.902958
	0.0625806	0.989796	0.990163	0.902863
	0.062621	0.989796	0.990162	0.902767
	0.0626615	0.989796	0.990161	0.902672
	0.062702	0.989796	0.99016	0.902576
	0.0627426	0.989796	0.990159	0.902481
	0.0627832	0.989796	0.990158	0.902385
	0.0628238	0.989796	0.990157	0.90229
	0.0628645	0.989796	0.990156	0.902195
	0.0629053	0.989796	0.990155	0.902099
	0.0629461	0.989796	0.990154	0.902004
	0.062987	0.989796	0.990153	0.901908
	0.0630279	0.989796	0.990152	0.901813
	0.0630689	0.989796	0.990151	0.901718
	0.06311	0.989796	0.99015	0.901622
	0.063151	0.989796	0.990149	0.901527
	0.0631922	0.989796	0.990148	0.901431
	0.0632334	0.989796	0.990147	0.901336
	0.0632746	0.989796	0.990251	0.901336
	0.0633159	0.989796	0.99025	0.90124
	0.0633573	0.989796	0.990249	0.901145
	0.0633987	0.989796	0.990247	0.90105
	0.0634402	0.989796	0.990246	0.900954
	0.0634817	0.989796	0.990245	0.900859
	0.0635649	0.989796	0.990244	0.900763
	0.0636066	0.989796	0.990348	0.900763
	0.0636483	0.989796	0.990347	0.900668
	0.0636901	0.989796	0.990346	0.900573
	0.0637319	0.989796	0.99045	0.900573
	0.0637738	0.989796	0.990449	0.900477
	0.0638158	0.989796	0.990448	0.900382
	0.0638578	0.989796	0.990447	0.900286
	0.0638999	0.989796	0.990446	0.900191
	0.063942	0.989796	0.990445	0.900095
	0.0639842	0.989796	0.990444	0.9
	0.0640264	0.989796	0.990443	0.899905
	0.0640687	0.989796	0.990547	0.899905
	0.064111	0.989796	0.990546	0.899809
	0.0641534	0.989796	0.990545	0.899714
	0.0641959	0.989796	0.990544	0.899618
	0.0642384	0.989796	0.990543	0.899523
	0.064281	0.989796	0.990542	0.899427
	0.0643236	0.989796	0.990541	0.899332
	0.0643663	0.989796	0.99054	0.899237
	0.064409	0.989796	0.990539	0.899141
	0.0644518	0.989796	0.990538	0.899046
	0.0644947	0.989796	0.990537	0.89895
	0.0645376	0.989796	0.990536	0.898855
	0.0645806	0.989796	0.990535	0.89876
	0.0646236	0.989796	0.990534	0.898664
	0.0646667	0.989796	0.990533	0.898569
	0.0647098	0.989796	0.990532	0.898473
	0.064753	0.989796	0.990531	0.898378
	0.0647963	0.989796	0.990636	0.898378
	0.0648396	0.989796	0.990635	0.898282
	0.0648829	0.989796	0.990634	0.898187
	0.0649264	0.989796	0.990633	0.898092
	0.0649699	0.989796	0.990632	0.897996
	0.0650134	0.989796	0.990631	0.897901
	0.065057	0.989796	0.99063	0.897805
	0.0651007	0.989796	0.990629	0.89771
	0.0651444	0.989796	0.990628	0.897615
	0.0651882	0.989796	0.990627	0.897519
	0.065232	0.989796	0.990626	0.897424
	0.0652759	0.989796	0.990625	0.897328
	0.0653199	0.989796	0.990624	0.897233
	0.0653639	0.989796	0.990623	0.897137
	0.065408	0.989796	0.990622	0.897042
	0.0654521	0.989796	0.990621	0.896947
	0.0654963	0.989796	0.99062	0.896851
	0.0655405	0.989796	0.990619	0.896756
	0.0655849	0.989796	0.990618	0.89666
	0.0656292	0.989796	0.990617	0.896565
	0.0656737	0.989796	0.990616	0.896469
	0.0657182	0.989796	0.990615	0.896374
	0.0657627	0.989796	0.990614	0.896279
	0.0658073	0.989796	0.990613	0.896183
	0.065852	0.989796	0.990612	0.896088
	0.0658967	0.989796	0.990611	0.895992
	0.0659415	0.989796	0.99061	0.895897
	0.0659864	0.989796	0.990609	0.895802
	0.0660313	0.989796	0.990608	0.895706
	0.0660763	0.989796	0.990607	0.895611
	0.0661213	0.989796	0.990606	0.895515
	0.0661664	0.989796	0.99071	0.895515
	0.0662116	0.989796	0.990709	0.89542
	0.0662568	0.989796	0.990708	0.895324
	0.0663021	0.989796	0.990813	0.895324
	0.0663475	0.989796	0.990812	0.895229
	0.0663929	0.989796	0.990811	0.895134
	0.0664384	0.989796	0.99081	0.895038
	0.0664839	0.989796	0.990809	0.894943
	0.0665295	0.989796	0.990808	0.894847
	0.0665752	0.989796	0.990807	0.894752
	0.0666209	0.989796	0.990806	0.894656
	0.0666667	0.989796	0.990805	0.894561
	0.0667125	0.989796	0.990804	0.894466
	0.0667584	0.989796	0.990803	0.89437
	0.0668044	0.989796	0.990802	0.894275
	0.0668504	0.989796	0.990801	0.894179
	0.0668966	0.989796	0.9908	0.894084
	0.0669427	0.989796	0.990799	0.893989
	0.066989	0.989796	0.990799	0.893893
	0.0670352	0.989796	0.990798	0.893798
	0.0670816	0.989796	0.990797	0.893702
	0.067128	0.989796	0.990796	0.893607
	0.0671745	0.989796	0.990795	0.893511
	0.0672211	0.989796	0.990794	0.893416
	0.0672677	0.989796	0.990793	0.893321
	0.0673144	0.989796	0.990792	0.893225
	0.0673611	0.989796	0.990791	0.89313
	0.0674079	0.989796	0.99079	0.893034
	0.0674548	0.989796	0.990789	0.892939
	0.0675017	0.989796	0.990788	0.892844
	0.0675487	0.989796	0.990787	0.892748
	0.0675958	0.989796	0.990786	0.892653
	0.067643	0.989796	0.990785	0.892557
	0.0676902	0.989796	0.990784	0.892462
	0.0677374	0.989796	0.990783	0.892366
	0.0677848	0.989796	0.990782	0.892271
	0.0678322	0.989796	0.990781	0.892176
	0.0678796	0.989796	0.99078	0.89208
	0.0679272	0.989796	0.990779	0.891985
	0.0679748	0.989796	0.990778	0.891889
	0.0680224	0.989796	0.990777	0.891794
	0.0680702	0.989796	0.990776	0.891698
	0.068118	0.989796	0.990775	0.891603
	0.0681658	0.989796	0.990774	0.891508
	0.0682138	0.989796	0.990773	0.891412
	0.0682618	0.989796	0.990772	0.891317
	0.0683099	0.989796	0.990771	0.891221
	0.068358	0.989796	0.99077	0.891126
	0.0684062	0.989796	0.990769	0.891031
	0.0684545	0.989796	0.990768	0.890935
	0.0685028	0.989796	0.990767	0.89084
	0.0685512	0.989796	0.990766	0.890744
	0.0685997	0.989796	0.990765	0.890649
	0.0686483	0.989796	0.99087	0.890649
	0.0686969	0.989796	0.990976	0.890649
	0.0687456	0.989796	0.991081	0.890649
	0.0687943	0.989796	0.99108	0.890553
	0.0688432	0.989796	0.991079	0.890458
	0.068892	0.989796	0.991078	0.890363
	0.068941	0.989796	0.991077	0.890267
	0.06899	0.989796	0.991076	0.890172
	0.0690391	0.989796	0.991075	0.890076
	0.0690883	0.989796	0.991074	0.889981
	0.0691376	0.989796	0.991073	0.889885
	0.0691869	0.989796	0.991072	0.88979
	0.0692363	0.989796	0.991071	0.889695
	0.0692857	0.989796	0.99107	0.889599
	0.0693352	0.989796	0.99107	0.889504
	0.0693848	0.989796	0.991069	0.889408
	0.0694345	0.989796	0.991068	0.889313
	0.0694842	0.989796	0.991067	0.889218
	0.0695341	0.989796	0.991066	0.889122
	0.0695839	0.989796	0.991065	0.889027
	0.0696339	0.989796	0.991064	0.888931
	0.0696839	0.989796	0.991063	0.888836
	0.069734	0.989796	0.991062	0.88874
	0.0697842	0.989796	0.991167	0.88874
	0.0698344	0.989796	0.991166	0.888645
	0.0698847	0.989796	0.991166	0.88855
	0.0699351	0.989796	0.991165	0.888454
	0.0699856	0.989796	0.991164	0.888359
	0.0700361	0.989796	0.991163	0.888263
	0.0700867	0.989796	0.991268	0.888263
	0.0701374	0.989796	0.991267	0.888168
	0.0701881	0.989796	0.991266	0.888073
	0.070239	0.989796	0.991265	0.887977
	0.0703408	0.989796	0.991265	0.887882
	0.0703919	0.989796	0.991264	0.887786
	0.070443	0.989796	0.991263	0.887691
	0.0704942	0.989796	0.991262	0.887595
	0.0705455	0.989796	0.991261	0.8875
	0.0705968	0.989796	0.99126	0.887405
	0.0706482	0.989796	0.991259	0.887309
	0.0706997	0.989796	0.991258	0.887214
	0.0707513	0.989796	0.991257	0.887118
	0.0708029	0.989796	0.991256	0.887023
	0.0708546	0.989796	0.991255	0.886927
	0.0709064	0.989796	0.991254	0.886832
	0.0709583	0.989796	0.99136	0.886832
	0.0710102	0.989796	0.991359	0.886737
	0.0710623	0.989796	0.991358	0.886641
	0.0711144	0.989796	0.991357	0.886546
	0.0711665	0.989796	0.991356	0.88645
	0.0712711	0.989796	0.991355	0.886355
	0.0713235	0.989796	0.991354	0.88626
	0.071376	0.989796	0.991354	0.886164
	0.0714286	0.989796	0.991459	0.886164
	0.0714812	0.989796	0.991458	0.886069
	0.0715339	0.989796	0.991564	0.886069
	0.0715867	0.989796	0.991563	0.885973
	0.0716396	0.989796	0.991563	0.885878
	0.0716925	0.989796	0.991562	0.885782
	0.0717456	0.989796	0.991561	0.885687
	0.0717987	0.989796	0.99156	0.885592
	0.0718519	0.989796	0.991559	0.885496
	0.0719051	0.989796	0.991558	0.885401
	0.0719585	0.989796	0.991557	0.885305
	0.0720119	0.989796	0.991556	0.88521
	0.0720654	0.989796	0.991555	0.885115
	0.072119	0.989796	0.991554	0.885019
	0.0721726	0.989796	0.991554	0.884924
	0.0722264	0.989796	0.991553	0.884828
	0.0722802	0.989796	0.991552	0.884733
	0.0723341	0.989796	0.991551	0.884637
	0.0723881	0.989796	0.99155	0.884542
	0.0724421	0.989796	0.991549	0.884447
	0.0724963	0.989796	0.991548	0.884351
	0.0725505	0.989796	0.991547	0.884256
	0.0726048	0.989796	0.991546	0.88416
	0.0726592	0.989796	0.991545	0.884065
	0.0727136	0.989796	0.991544	0.883969
	0.0728228	0.989796	0.991544	0.883874
	0.0728775	0.989796	0.991543	0.883779
	0.0729323	0.989796	0.991542	0.883683
	0.0729872	0.989796	0.991541	0.883588
	0.0730422	0.989796	0.99154	0.883492
	0.0730972	0.989796	0.991539	0.883397
	0.0731523	0.989796	0.991538	0.883302
	0.0732075	0.989796	0.991537	0.883206
	0.0732628	0.989796	0.991536	0.883111
	0.0733182	0.989796	0.991643	0.883111
	0.0733737	0.989796	0.991642	0.883015
	0.0734292	0.989796	0.991641	0.88292
	0.0734848	0.989796	0.99164	0.882824
	0.0735406	0.989796	0.991639	0.882729
	0.0735964	0.989796	0.991638	0.882634
	0.0736522	0.989796	0.991637	0.882538
	0.0737082	0.989796	0.991744	0.882538
	0.0737643	0.989796	0.991743	0.882443
	0.0738204	0.989796	0.991742	0.882347
	0.0738766	0.989796	0.991741	0.882252
	0.0739329	0.989796	0.99174	0.882156
	0.0739893	0.989796	0.991846	0.882156
	0.0740458	0.989796	0.991845	0.882061
	0.0741024	0.989796	0.991845	0.881966
	0.074159	0.989796	0.991844	0.88187
	0.0742158	0.989796	0.991843	0.881775
	0.0742726	0.989796	0.991842	0.881679
	0.0743295	0.989796	0.991841	0.881584
	0.0743865	0.989796	0.99184	0.881489
	0.0744436	0.989796	0.991839	0.881393
	0.0745008	0.989796	0.991838	0.881298
	0.074558	0.989796	0.991838	0.881202
	0.0746154	0.989796	0.991837	0.881107
	0.0746728	0.989796	0.991836	0.881011
	0.0747304	0.989796	0.991835	0.880916
	0.074788	0.989796	0.991834	0.880821
	0.0748457	0.989796	0.991833	0.880725
	0.0749035	0.989796	0.991832	0.88063
	0.0749614	0.989796	0.991831	0.880534
	0.0750193	0.989796	0.991831	0.880439
	0.0750774	0.989796	0.99183	0.880344
	0.0751356	0.989796	0.991829	0.880248
	0.0751938	0.989796	0.991828	0.880153
	0.0752521	0.989796	0.991827	0.880057
	0.0753106	0.989796	0.991826	0.879962
	0.0753691	0.989796	0.991825	0.879866
	0.0754277	0.989796	0.991824	0.879771
	0.0754864	0.989796	0.991824	0.879676
	0.0755452	0.989796	0.991823	0.87958
	0.0756041	0.989796	0.991822	0.879485
	0.075663	0.989796	0.991821	0.879389
	0.0757221	0.989796	0.99182	0.879294
	0.0757812	0.989796	0.991819	0.879198
	0.0758405	0.989796	0.991818	0.879103
	0.0758998	0.989796	0.991817	0.879008
	0.0759593	0.989796	0.991817	0.878912
	0.0760188	0.989796	0.991923	0.878912
	0.0760784	0.989796	0.991922	0.878817
	0.0761381	0.989796	0.991922	0.878721
	0.076198	0.989796	0.991921	0.878626
	0.0762579	0.989796	0.99192	0.878531
	0.0763179	0.989796	0.991919	0.878435
	0.076378	0.989796	0.991918	0.87834
	0.0764381	0.989796	0.991917	0.878244
	0.0764984	0.989796	0.991916	0.878149
	0.0765588	0.989796	0.991915	0.878053
	0.0766193	0.989796	0.991915	0.877958
	0.0766798	0.989796	0.991914	0.877863
	0.0767405	0.989796	0.991913	0.877767
	0.0768013	0.989796	0.991912	0.877672
	0.0768621	0.989796	0.991911	0.877576
	0.0769231	0.989796	0.99191	0.877481
	0.0769841	0.989796	0.992017	0.877481
	0.0770453	0.989796	0.992016	0.877385
	0.0771065	0.989796	0.992016	0.87729
	0.0771679	0.989796	0.992015	0.877195
	0.0772293	0.989796	0.992014	0.877099
	0.0772908	0.989796	0.992013	0.877004
	0.0773525	0.989796	0.992012	0.876908
	0.0774142	0.989796	0.992011	0.876813
	0.077476	0.989796	0.99201	0.876718
	0.077538	0.989796	0.99201	0.876622
	0.0776	0.989796	0.992009	0.876527
	0.0776621	0.989796	0.992008	0.876431
	0.0777244	0.989796	0.992007	0.876336
	0.0777867	0.989796	0.992006	0.87624
	0.0778491	0.989796	0.992005	0.876145
	0.0779116	0.989796	0.992004	0.87605
	0.0779743	0.989796	0.992003	0.875954
	0.078037	0.989796	0.992003	0.875859
	0.0780998	0.989796	0.992002	0.875763
	0.0781628	0.989796	0.992001	0.875668
	0.0782258	0.989796	0.992	0.875573
	0.0782889	0.989796	0.991999	0.875477
	0.0783522	0.989796	0.991998	0.875382
	0.0784155	0.989796	0.991997	0.875286
	0.078479	0.989796	0.991997	0.875191
	0.0785425	0.989796	0.991996	0.875095
	0.0786062	0.989796	0.991995	0.875
	0.0786699	0.989796	0.991994	0.874905
	0.0787338	0.989796	0.991993	0.874809
	0.0787977	0.989796	0.991992	0.874714
	0.0788618	0.989796	0.991991	0.874618
	0.078926	0.989796	0.99199	0.874523
	0.0789902	0.989796	0.99199	0.874427
	0.0790546	0.989796	0.992097	0.874427
	0.0791191	0.989796	0.992095	0.874237
	0.0791837	0.989796	0.992094	0.874141
	0.0792484	0.989796	0.992094	0.874046
	0.0793132	0.989796	0.992093	0.87395
	0.0793781	0.989796	0.992092	0.873855
	0.0794431	0.989796	0.992199	0.873855
	0.0795082	0.989796	0.992199	0.87376
	0.0795734	0.989796	0.992198	0.873664
	0.0796388	0.989796	0.992196	0.873473
	0.0797042	0.989796	0.992195	0.873378
	0.0797697	0.989796	0.992194	0.873282
	0.0798354	0.989796	0.992193	0.873187
	0.0799012	0.989796	0.992193	0.873092
	0.079967	0.989796	0.992192	0.872996
	0.080033	0.989796	0.992191	0.872901
	0.0800991	0.989796	0.99219	0.872805
	0.0801653	0.989796	0.992189	0.87271
	0.0802316	0.989796	0.992188	0.872615
	0.080298	0.989796	0.992188	0.872519
	0.0803645	0.989796	0.992187	0.872424
	0.0804312	0.989796	0.992294	0.872424
	0.0804979	0.989796	0.992293	0.872328
	0.0805648	0.989796	0.992293	0.872233
	0.0806318	0.989796	0.992292	0.872137
	0.0806988	0.989796	0.992291	0.872042
	0.080766	0.989796	0.99229	0.871947
	0.0808333	0.989796	0.992289	0.871851
	0.0809008	0.989796	0.992288	0.871756
	0.0809683	0.989796	0.992288	0.87166
	0.0810359	0.989796	0.992287	0.871565
	0.0811037	0.989796	0.992286	0.871469
	0.0811715	0.989796	0.992285	0.871374
	0.0812395	0.989796	0.992284	0.871279
	0.0813076	0.989796	0.992283	0.871183
	0.0813758	0.989796	0.992283	0.871088
	0.0814442	0.989796	0.992282	0.870992
	0.0815126	0.989796	0.992281	0.870897
	0.0815812	0.989796	0.99228	0.870802
	0.0816498	0.989796	0.992279	0.870706
	0.0817186	0.989796	0.992278	0.870611
	0.0817875	0.989796	0.992278	0.870515
	0.0818565	0.989796	0.992277	0.87042
	0.0819257	0.989796	0.992276	0.870324
	0.0819949	0.989796	0.992275	0.870229
	0.0820643	0.989796	0.992274	0.870134
	0.0821338	0.989796	0.992273	0.870038
	0.0822034	0.989796	0.992273	0.869943
	0.0822731	0.989796	0.992272	0.869847
	0.082343	0.989796	0.992271	0.869752
	0.0824129	0.989796	0.99227	0.869656
	0.082483	0.989796	0.992269	0.869561
	0.0825532	0.989796	0.992268	0.869466
	0.0826235	0.989796	0.992267	0.86937
	0.0826939	0.989796	0.992267	0.869275
	0.0827645	0.989796	0.992266	0.869179
	0.0828352	0.989796	0.992265	0.869084
	0.082906	0.989796	0.992264	0.868989
	0.0829769	0.989796	0.992263	0.868893
	0.0830479	0.989796	0.992262	0.868798
	0.0831191	0.989796	0.992262	0.868702
	0.0832618	0.989796	0.992261	0.868607
	0.0833333	0.989796	0.99226	0.868511
	0.083405	0.989796	0.992259	0.868416
	0.0834768	0.989796	0.992258	0.868321
	0.0835487	0.989796	0.992257	0.868225
	0.0836207	0.989796	0.992257	0.86813
	0.0836928	0.989796	0.992365	0.86813
	0.0837651	0.989796	0.992364	0.868034
	0.0838375	0.989796	0.992363	0.867939
	0.08391	0.989796	0.992362	0.867844
	0.0839827	0.989796	0.992361	0.867748
	0.0840555	0.989796	0.992361	0.867653
	0.0841284	0.989796	0.99236	0.867557
	0.0842014	0.989796	0.992359	0.867462
	0.0842745	0.989796	0.992358	0.867366
	0.0843478	0.989796	0.992357	0.867271
	0.0844212	0.989796	0.992356	0.867176
	0.0844948	0.989796	0.992356	0.86708
	0.0845684	0.989796	0.992355	0.866985
	0.0846422	0.989796	0.992354	0.866889
	0.0847162	0.989796	0.992352	0.866698
	0.0847902	0.989796	0.992351	0.866603
	0.0848644	0.989796	0.992351	0.866508
	0.0849387	0.989796	0.99235	0.866412
	0.0850131	0.989796	0.992349	0.866317
	0.0850877	0.989796	0.992348	0.866221
	0.0851624	0.989796	0.992347	0.866126
	0.0852373	0.989796	0.992346	0.866031
	0.0853122	0.989796	0.992346	0.865935
	0.0853873	0.989796	0.992345	0.86584
	0.0854626	0.989796	0.992344	0.865744
	0.0855379	0.989796	0.992343	0.865649
	0.0856134	0.989796	0.992342	0.865553
	0.085689	0.989796	0.992341	0.865458
	0.0857648	0.989796	0.992341	0.865363
	0.0858407	0.989796	0.99234	0.865267
	0.0859167	0.989796	0.992339	0.865172
	0.0859929	0.989796	0.992338	0.865076
	0.0860692	0.989796	0.992337	0.864981
	0.0861456	0.989796	0.992336	0.864885
	0.0862222	0.989796	0.992335	0.86479
	0.0862989	0.989796	0.992335	0.864695
	0.0863758	0.989796	0.992443	0.864695
	0.0864528	0.989796	0.992442	0.864599
	0.0865299	0.989796	0.992442	0.864504
	0.0866071	0.989796	0.992441	0.864408
	0.0866845	0.989796	0.99244	0.864313
	0.0867621	0.989796	0.992439	0.864218
	0.0868397	0.989796	0.992438	0.864122
	0.0869176	0.989796	0.992438	0.864027
	0.0869955	0.989796	0.992437	0.863931
	0.0870736	0.989796	0.992436	0.863836
	0.0871518	0.989796	0.992435	0.86374
	0.0872302	0.989796	0.992434	0.863645
	0.0873087	0.989796	0.992433	0.86355
	0.0873874	0.989796	0.992433	0.863454
	0.0874662	0.989796	0.992431	0.863263
	0.0875451	0.989796	0.99243	0.863168
	0.0876242	0.989796	0.992429	0.863073
	0.0877034	0.989796	0.992428	0.862977
	0.0877828	0.989796	0.992428	0.862882
	0.0878623	0.989796	0.992427	0.862786
	0.087942	0.989796	0.992426	0.862691
	0.0880218	0.989796	0.992425	0.862595
	0.0881017	0.989796	0.992424	0.8625
	0.0881818	0.989796	0.992423	0.862405
	0.0882621	0.989796	0.992423	0.862309
	0.0883424	0.989796	0.992422	0.862214
	0.088423	0.989796	0.992421	0.862118
	0.0885036	0.989796	0.99242	0.862023
	0.0885845	0.989796	0.992419	0.861927
	0.0886654	0.989796	0.992418	0.861832
	0.0887466	0.989796	0.992418	0.861737
	0.0888278	0.989796	0.992417	0.861641
	0.0889093	0.989796	0.992416	0.861546
	0.0889908	0.989796	0.992525	0.861546
	0.0890725	0.989796	0.992524	0.86145
	0.0891544	0.989796	0.992523	0.861355
	0.0892364	0.989796	0.992523	0.86126
	0.0893186	0.989796	0.992522	0.861164
	0.0894009	0.989796	0.992521	0.861069
	0.0894834	0.989796	0.99252	0.860973
	0.089566	0.989796	0.992519	0.860878
	0.0896488	0.989796	0.992518	0.860782
	0.0897317	0.989796	0.992518	0.860687
	0.0898148	0.989796	0.992517	0.860592
	0.0898981	0.989796	0.992516	0.860496
	0.0899814	0.989796	0.992515	0.860401
	0.090065	0.989796	0.992514	0.860305
	0.0901487	0.989796	0.992513	0.86021
	0.0902326	0.989796	0.992513	0.860115
	0.0903166	0.989796	0.992512	0.860019
	0.0904007	0.989796	0.992511	0.859924
	0.0904851	0.989796	0.99251	0.859828
	0.0905696	0.989796	0.992509	0.859733
	0.0906542	0.989796	0.992509	0.859637
	0.090739	0.989796	0.992508	0.859542
	0.090824	0.989796	0.992507	0.859447
	0.0909091	0.989796	0.992506	0.859351
	0.0909944	0.989796	0.992505	0.859256
	0.0910798	0.989796	0.992504	0.85916
	0.0911654	0.989796	0.992504	0.859065
	0.0912512	0.989796	0.992503	0.858969
	0.0913371	0.989796	0.992502	0.858874
	0.0914232	0.989796	0.992501	0.858779
	0.0915094	0.989796	0.9925	0.858683
	0.0915958	0.989796	0.992499	0.858588
	0.0916824	0.989796	0.992499	0.858492
	0.0917692	0.989796	0.992498	0.858397
	0.0918561	0.989796	0.992497	0.858302
	0.0919431	0.989796	0.992496	0.858206
	0.0920304	0.989796	0.992495	0.858111
	0.0921178	0.989796	0.992494	0.858015
	0.0922053	0.989796	0.992494	0.85792
	0.0922931	0.989796	0.992493	0.857824
	0.092381	0.989796	0.992492	0.857729
	0.092469	0.989796	0.992491	0.857634
	0.0925573	0.989796	0.99249	0.857538
	0.0926457	0.989796	0.9926	0.857538
	0.0927342	0.989796	0.992599	0.857443
	0.092823	0.989796	0.992598	0.857347
	0.0929119	0.989796	0.992598	0.857252
	0.093001	0.989796	0.992597	0.857156
	0.0930902	0.989796	0.992596	0.857061
	0.0931796	0.989796	0.992595	0.856966
	0.0932692	0.989796	0.992594	0.85687
	0.0934489	0.989796	0.992593	0.856775
	0.0935391	0.989796	0.992593	0.856679
	0.0936293	0.989796	0.992592	0.856584
	0.0937198	0.989796	0.992591	0.856489
	0.0938104	0.989796	0.99259	0.856393
	0.0939013	0.989796	0.992589	0.856298
	0.0939922	0.989796	0.992588	0.856202
	0.0940834	0.989796	0.992588	0.856107
	0.0941748	0.989796	0.992587	0.856011
	0.0942663	0.989796	0.992586	0.855916
	0.094358	0.989796	0.992585	0.855821
	0.0944499	0.989796	0.992584	0.855725
	0.0945419	0.989796	0.992584	0.85563
	0.0946341	0.989796	0.992583	0.855534
	0.0947266	0.989796	0.992582	0.855439
	0.0948192	0.989796	0.992692	0.855439
	0.0949119	0.989796	0.992691	0.855344
	0.0950049	0.989796	0.99269	0.855248
	0.0951914	0.989796	0.9928	0.855248
	0.0952849	0.989796	0.992799	0.855153
	0.0953786	0.989796	0.992799	0.855057
	0.0954724	0.989796	0.992798	0.854962
	0.0955665	0.989796	0.992797	0.854866
	0.0956607	0.989796	0.992796	0.854771
	0.0957552	0.989796	0.992795	0.854676
	0.0958498	0.989796	0.992905	0.854676
	0.0959446	0.989796	0.992905	0.85458
	0.0960396	0.989796	0.992904	0.854485
	0.0961348	0.989796	0.992903	0.854389
	0.0962302	0.989796	0.992902	0.854294
	0.0963257	0.989796	0.992902	0.854198
	0.0964215	0.989796	0.992901	0.854103
	0.0965174	0.989796	0.9929	0.854008
	0.0966135	0.989796	0.992899	0.853912
	0.0967099	0.989796	0.992898	0.853817
	0.0968064	0.989796	0.992898	0.853721
	0.0969031	0.989796	0.992897	0.853626
	0.097	0.989796	0.992896	0.853531
	0.0970971	0.989796	0.992895	0.853435
	0.0971944	0.989796	0.992894	0.85334
	0.0972919	0.989796	0.992894	0.853244
	0.0973896	0.989796	0.992893	0.853149
	0.0974874	0.989796	0.992892	0.853053
	0.0975855	0.989796	0.992891	0.852958
	0.0976838	0.989796	0.99289	0.852863
	0.0977823	0.989796	0.99289	0.852767
	0.0978809	0.989796	0.992889	0.852672
	0.0979798	0.989796	0.992888	0.852576
	0.0980789	0.989796	0.992887	0.852481
	0.0981781	0.989796	0.992887	0.852385
	0.0982776	0.989796	0.992886	0.85229
	0.0983773	0.989796	0.992885	0.852195
	0.0984772	0.989796	0.992884	0.852099
	0.0985772	0.989796	0.992883	0.852004
	0.0986775	0.989796	0.992883	0.851908
	0.098778	0.989796	0.992882	0.851813
	0.0988787	0.989796	0.992881	0.851718
	0.0989796	0.989796	0.99288	0.851622
	0.099182	0.989796	0.992879	0.851527
	0.0992835	0.989796	0.992878	0.851336
	0.0993852	0.989796	0.992877	0.85124
	0.0994872	0.989796	0.992876	0.851145
	0.0995893	0.989796	0.992875	0.85105
	0.0996917	0.989796	0.992875	0.850954
	0.0997942	0.989796	0.992874	0.850859
	0.099897	0.989796	0.992873	0.850763
	0.1	0.989796	0.992872	0.850668
	0.100103	0.989796	0.992871	0.850573
	0.100207	0.989796	0.992982	0.850573
	0.10031	0.989796	0.992981	0.850477
	0.100414	0.989796	0.992981	0.850382
	0.100518	0.989796	0.99298	0.850286
	0.100622	0.989796	0.992979	0.850191
	0.100727	0.989796	0.992978	0.850095
	0.100832	0.989796	0.992977	0.85
	0.100937	0.989796	0.992977	0.849905
	0.101042	0.989796	0.992976	0.849809
	0.101147	0.989796	0.992975	0.849714
	0.101253	0.989796	0.992974	0.849618
	0.101358	0.989796	0.992973	0.849523
	0.101464	0.989796	0.992973	0.849427
	0.101571	0.989796	0.992972	0.849332
	0.101677	0.989796	0.992971	0.849237
	0.101784	0.989796	0.99297	0.849141
	0.101891	0.989796	0.99297	0.849046
	0.101998	0.989796	0.992969	0.84895
	0.102105	0.989796	0.992968	0.848855
	0.102213	0.989796	0.992967	0.84876
	0.102321	0.989796	0.992966	0.848664
	0.102429	0.989796	0.992966	0.848569
	0.102537	0.989796	0.992965	0.848473
	0.102646	0.989796	0.992964	0.848378
	0.102754	0.989796	0.992963	0.848282
	0.102863	0.989796	0.992962	0.848187
	0.102972	0.989796	0.992962	0.848092
	0.103082	0.989796	0.992961	0.847996
	0.103191	0.989796	0.99296	0.847901
	0.103301	0.989796	0.992959	0.847805
	0.103412	0.989796	0.992959	0.84771
	0.103522	0.989796	0.992958	0.847615
	0.103632	0.989796	0.992957	0.847519
	0.103743	0.989796	0.992956	0.847424
	0.103854	0.989796	0.992955	0.847328
	0.103966	0.989796	0.992955	0.847233
	0.104077	0.989796	0.992954	0.847137
	0.104189	0.989796	0.992953	0.847042
	0.104301	0.989796	0.993064	0.847042
	0.104413	0.989796	0.993063	0.846947
	0.104526	0.989796	0.993063	0.846851
	0.104639	0.989796	0.993062	0.846756
	0.104752	0.989796	0.993061	0.84666
	0.104865	0.989796	0.99306	0.846565
	0.104978	0.989796	0.993059	0.846469
	0.105092	0.989796	0.993059	0.846374
	0.105206	0.989796	0.993058	0.846279
	0.10532	0.989796	0.993057	0.846183
	0.105435	0.989796	0.993056	0.846088
	0.10555	0.989796	0.993056	0.845992
	0.105664	0.989796	0.993055	0.845897
	0.10578	0.989796	0.993054	0.845802
	0.105895	0.989796	0.993053	0.845706
	0.106011	0.989796	0.993052	0.845611
	0.106127	0.989796	0.993052	0.845515
	0.106243	0.989796	0.993051	0.84542
	0.10636	0.989796	0.99305	0.845324
	0.106476	0.989796	0.993049	0.845229
	0.106593	0.989796	0.993049	0.845134
	0.106711	0.989796	0.993048	0.845038
	0.106828	0.989796	0.993047	0.844943
	0.106946	0.989796	0.993046	0.844847
	0.107064	0.989796	0.993045	0.844752
	0.107182	0.989796	0.993045	0.844656
	0.107301	0.989796	0.993044	0.844561
	0.10742	0.989796	0.993043	0.844466
	0.107539	0.989796	0.993042	0.84437
	0.107658	0.989796	0.993042	0.844275
	0.107778	0.989796	0.993041	0.844179
	0.107898	0.989796	0.99304	0.844084
	0.108018	0.989796	0.993039	0.843989
	0.108138	0.989796	0.993038	0.843893
	0.108259	0.989796	0.993038	0.843798
	0.10838	0.989796	0.993037	0.843702
	0.108501	0.989796	0.993036	0.843607
	0.108623	0.989796	0.993035	0.843511
	0.108744	0.989796	0.993034	0.843416
	0.108866	0.989796	0.993034	0.843321
	0.108989	0.989796	0.993033	0.843225
	0.109111	0.989796	0.993032	0.84313
	0.109234	0.989796	0.993031	0.843034
	0.109357	0.989796	0.993031	0.842939
	0.109481	0.989796	0.99303	0.842844
	0.109605	0.989796	0.993029	0.842748
	0.109729	0.989796	0.993028	0.842653
	0.109853	0.989796	0.993027	0.842557
	0.109977	0.989796	0.993027	0.842462
	0.110102	0.989796	0.993026	0.842366
	0.110227	0.989796	0.993138	0.842366
	0.110353	0.989796	0.993137	0.842271
	0.110478	0.989796	0.993136	0.842176
	0.110731	0.989796	0.993135	0.84208
	0.110857	0.989796	0.993134	0.841985
	0.110984	0.989796	0.993134	0.841889
	0.111111	0.989796	0.993133	0.841794
	0.111239	0.989796	0.993132	0.841698
	0.111366	0.989796	0.993131	0.841603
	0.111494	0.989796	0.993131	0.841508
	0.111623	0.989796	0.99313	0.841412
	0.111751	0.989796	0.993129	0.841317
	0.11188	0.989796	0.993128	0.841221
	0.112009	0.989796	0.993128	0.841126
	0.112139	0.989796	0.993127	0.841031
	0.112269	0.989796	0.993126	0.840935
	0.112399	0.989796	0.993125	0.84084
	0.112529	0.989796	0.993124	0.840744
	0.11266	0.989796	0.993124	0.840649
	0.112791	0.989796	0.993123	0.840553
	0.112922	0.989796	0.993122	0.840458
	0.113054	0.989796	0.993121	0.840363
	0.113186	0.989796	0.993121	0.840267
	0.113318	0.989796	0.993119	0.840076
	0.11345	0.989796	0.993118	0.839981
	0.113583	0.989796	0.993117	0.839885
	0.113716	0.989796	0.993117	0.83979
	0.11385	0.989796	0.993116	0.839695
	0.113984	0.989796	0.993115	0.839599
	0.114118	0.989796	0.993114	0.839504
	0.114252	0.989796	0.993114	0.839408
	0.114387	0.989796	0.993113	0.839313
	0.114522	0.989796	0.993112	0.839218
	0.114793	0.989796	0.993111	0.839122
	0.114929	0.989796	0.99311	0.839027
	0.115065	0.989796	0.99311	0.838931
	0.115202	0.989796	0.993109	0.838836
	0.115339	0.989796	0.993108	0.83874
	0.115476	0.989796	0.993107	0.838645
	0.115614	0.989796	0.993107	0.83855
	0.115752	0.989796	0.993106	0.838454
	0.11589	0.989796	0.993105	0.838359
	0.116029	0.989796	0.993104	0.838263
	0.116168	0.989796	0.993103	0.838168
	0.116307	0.989796	0.993103	0.838073
	0.116447	0.989796	0.993102	0.837977
	0.116587	0.989796	0.993101	0.837882
	0.116727	0.989796	0.9931	0.837786
	0.116867	0.989796	0.9931	0.837691
	0.117008	0.989796	0.993099	0.837595
	0.11715	0.989796	0.993098	0.8375
	0.117291	0.989796	0.993097	0.837405
	0.117433	0.989796	0.993096	0.837309
	0.117576	0.989796	0.993096	0.837214
[truncated: 8,657 more rows]

## Sheet: Figure 4c
Figure 4c
	training set size	mean_prc	std_prc	mean_roc	std_roc	mean_%cored	std_%cored
	579	0.0608077	0.0220745	0.778213	0.0256615	4.28325	0.516982
	1158	0.105524	0.0587383	0.822674	0.0356991	3.98964	0.138169
	1737	0.180497	0.0589345	0.873959	0.0351023	3.88025	0.173095
	2316	0.242096	0.0544924	0.889053	0.0327307	3.93782	0.137628
	2895	0.315515	0.0572455	0.920157	0.025299	3.93092	0.215606
	3474	0.363328	0.0610257	0.932863	0.0149534	4.00691	0.093541
	4053	0.407235	0.0359258	0.945885	0.0111824	4.01184	0.140961
	4632	0.442693	0.0239444	0.955613	0.00737396	3.93782	0.162477
	5211	0.472295	0.0317893	0.957988	0.00905	3.87642	0.162381
	5790	0.470733	0.0438684	0.963553	0.0107451	3.79275	0.137996
	11581	0.616334	0.0247027	0.984537	0.00468041	3.66808	0.140872
	17372	0.697357	0.0219165	0.990711	0.00159045	3.59314	0.123964
	23163	0.720445	0.0116372	0.993109	0.00128018	3.6541	0.131986
	28954	0.742063	0.0101709	0.993602	0.00108861	3.66996	0.0905279
	34744	0.743937	0.0112363	0.994508	0.000551316	3.67315	0.0395226
	40535	0.741427	0.00682085	0.994415	0.000479692	3.70149	0.0475972
	46326	0.752501	0.0131757	0.994199	0.000782346	3.71454	0.0273523
	52117	0.759257	0.00947612	0.994775	0.00078997	3.70935	0.0114741
	57908	0.74276	0	0.992856	0	3.71088	0

## Sheet: Figure 4d
Figure 4d
	Phase 1
		training set size	prc	roc	cored plaque prevalence
		397	0.0303475	0.671922	7.0529
		894	0.0279204	0.770272	3.80313
		1510	0.049839	0.780593	3.64238
		1920	0.098605	0.883333	3.38542
		2467	0.152033	0.904209	2.71585
		2977	0.237896	0.931371	2.65368
		3363	0.296296	0.943608	2.76539
		3833	0.339998	0.937656	3.05244
		4392	0.32652	0.940565	3.11931
		5010	0.343182	0.951915	3.21357
		7512	0.434769	0.973316	3.04846
		9720	0.522304	0.970983	2.82922
		12032	0.53476	0.980599	2.99202
		14390	0.561202	0.982983	3.06463
		19043	0.612407	0.989607	2.97747
		24315	0.646677	0.989911	2.75139
		28992	0.681837	0.99258	2.67315
		33544	0.672276	0.990802	2.59361
		38111	0.69517	0.991233	2.67639
		42781	0.714349	0.993151	2.61331
		48074	0.696823	0.99163	2.50031
	Phase 2
		training set size	prc	roc	cored plaque prevalence
		48074	0.696823	0.99163	2.50031
		50094	0.720815	0.992928	3.40959
		52077	0.744235	0.993037	3.80782
		54115	0.747734	0.994379	3.85291
		55954	0.744957	0.994363	3.80134
		57908	0.74276	0.992856	3.69724

## Sheet: Figure 8a
Figure 8a
	Cored_MTG	Cored_CNN		Diffuse_MTG	Diffuse_CNN		CAA_MTG	CAA_CNN
	sparse	0.0163712		moderate	0.732612		none	0.00648027
	none	0.0071312		sparse	0.00765944		none	0.000264119
	none	0.00250968		sparse	0.00368086		none	0.000334623
	none	0		none	0		none	0
	none	0		none	0		none	0.000500259
	sparse	0.00256324		moderate	0.150133		frequent	0.217876
	sparse	0.0133855		sparse	0.0265276		moderate	0.0284746
	none	0.00825892		frequent	0.725133		none	0.000660714
	sparse	0.00478346		moderate	0.00107628		none	0
	moderate	0.0863453		moderate	0.211315		none	0.00026365
	moderate	0.139055		moderate	0.179754		none	0.000646015
	moderate	0.0116621		frequent	0.0265356		none	0.00490148
	none	0.00869817		moderate	0.0248713		frequent	0.0259586
	moderate	0.112359		moderate	0.214269		sparse	0.000151427
	none	0		none	0		none	0.000179265
	sparse	0.0188164		frequent	0.202612		none	0.00369608
	sparse	0.0365134		frequent	0.255301		none	0.000292107
	moderate	0.0864825		frequent	0.352528		sparse	0.00235647
	sparse	0.0871663		moderate	0.0818758		none	0.00604621
	sparse	0.138485		frequent	0.758668		none	0.000857494
	sparse	0.057421		frequent	0.729209		moderate	0.00675541
	none	0.00018486		none	0.000369721		none	0
	sparse	0.0689742		moderate	0.420028		none	0.00024244
	moderate	0.0971747		frequent	0.658479		none	0.000122851
	moderate	0.151114		frequent	0.46631		none	0.00360224
	moderate	0.0959743		moderate	0.611036		none	0.000319914
	moderate	0.108558		frequent	0.0486508		none	0.00248024
	moderate	0.128706		frequent	0.481514		none	0.00038884
	moderate	0.143871		frequent	0.537502		sparse	0.00587509
	frequent	0.21167		moderate	0.244729		none	0
	frequent	0.158925		moderate	0.0795322		frequent	0.0303112
	frequent	0.198179		moderate	0.089235		sparse	0.00294863
	sparse	0.0839434		frequent	1.00732		moderate	0.00681774
	moderate	0.0505522		frequent	0.638462		none	0.00174921
	sparse	0.0571736		frequent	0.974665		none	0.00108557
	moderate	0.103349		frequent	0.687929		sparse	0.00621516
	moderate	0.0986916		frequent	0.360884		sparse	0.00334882
	sparse	0.0485265		frequent	0.253893		none	0.000804307
	moderate	0.0492483		frequent	0.66142		sparse	0.000596949
	sparse	0.0133851		moderate	0.591785		none	0.000202805
	moderate	0.0334639		frequent	0.513217		sparse	0.00375296
	sparse	0.104472		moderate	0.282887		sparse	0.012211
	frequent	0.0904616		frequent	0.37239		frequent	0.0283965
	moderate	0.102998		moderate	0.312207		frequent	0.0104926
	none	0.000397872		none	0		none	0
	sparse	0.0133789		sparse	0.0455191		none	0.000768904
	none	0.000715019		sparse	0.0143004		none	0
	moderate	0.0860911		moderate	0.116681		none	0.00146538
	none	0.000629655		none	0		none	0
	frequent	0.101528		frequent	0.45557		none	0.000559898
	sparse	0.0250449		sparse	0.00497468		none	0.000171541
	none	0.00192072		frequent	0.658088		none	0
	moderate	0.0578373		frequent	0.463932		sparse	0.00282133
	frequent	0.162727		frequent	0.216327		sparse	0.000962881
	moderate	0.104147		frequent	0.597737		none	0.000740385
	none	0.0138483		frequent	0.488278		frequent	0.0121173
	sparse	0.0360515		frequent	0.310227		sparse	0.00277319
	moderate	0.116281		frequent	0.357929		moderate	0.00871641
	none	0.0192615		frequent	0.52969		sparse	0.00110066
	moderate	0.097415		frequent	0.129437		none	0.00556175
	moderate	0.0927717		moderate	0.177752		none	0.000181195
	sparse	0.0506738		sparse	0.115826		none	0

## Sheet: Figure 8b
Figure 8b
	Cored_MTG	Cored_CNN		Diffuse_MTG	Diffuse_CNN		CAA_MTG	CAA_CNN
	moderate	0.0863453		moderate	0.211315		none	0.00026365
	sparse	0.0871663		moderate	0.0818758		none	0.00604621
	sparse	0.0689742		moderate	0.420028		none	0.00024244
	moderate	0.0971747		frequent	0.658479		none	0.000122851
	moderate	0.151114		frequent	0.46631		none	0.00360224
	moderate	0.128706		frequent	0.481514		none	0.00038884
	sparse	0.0839434		frequent	1.00732		moderate	0.00681774
	moderate	0.0492483		frequent	0.66142		sparse	0.000596949
	sparse	0.0133851		moderate	0.591785		none	0.000202805
	moderate	0.0334639		frequent	0.513217		sparse	0.00375296
	frequent	0.0904616		frequent	0.37239		frequent	0.0283965
	moderate	0.102998		moderate	0.312207		frequent	0.0104926
	none	0.000397872		none	0		none	0
	sparse	0.0133789		sparse	0.0455191		none	0.000768904
	none	0.000715019		sparse	0.0143004		none	0
	moderate	0.0860911		moderate	0.116681		none	0.00146538
	none	0.000629655		none	0		none	0
	frequent	0.101528		frequent	0.45557		none	0.000559898
	sparse	0.0250449		sparse	0.00497468		none	0.000171541
	none	0.00192072		frequent	0.658088		none	0
	moderate	0.0578373		frequent	0.463932		sparse	0.00282133
	frequent	0.162727		frequent	0.216327		sparse	0.000962881
	moderate	0.104147		frequent	0.597737		none	0.000740385
	none	0.0138483		frequent	0.488278		frequent	0.0121173
	sparse	0.0360515		frequent	0.310227		sparse	0.00277319
	moderate	0.116281		frequent	0.357929		moderate	0.00871641
	none	0.0192615		frequent	0.52969		sparse	0.00110066
	moderate	0.097415		frequent	0.129437		none	0.00556175
	moderate	0.0927717		moderate	0.177752		none	0.000181195
	sparse	0.0506738		sparse	0.115826		none	0

## Sheet: Supplementary Figure 6a
Supplementary Figure 6a
	Cored fpr	Cored tpr	Diffuse fpr	Diffuse tpr	CAA fpr	CAA tpr
	0	0.00262467	0	0.000133565	0	0.00793651
	0	0.00787402	0	0.00601042	0	0.0396825
	0	0.0787402	0	0.00627755	0.000117592	0.0396825
	0.000121227	0.0813648	0	0.00921597	0.000117592	0.142857
	0.000121227	0.215223	0	0.0094831	0.000235183	0.142857
	0.000121227	0.220472	0	0.0130894	0.000235183	0.198413
	0.000121227	0.272966	0	0.0133565	0.000352775	0.198413
	0.000242454	0.272966	0	0.0136236	0.000352775	0.238095
	0.000242454	0.367454	0	0.0138907	0.000470367	0.238095
	0.000606134	0.367454	0	0.0149593	0.000470367	0.333333
	0.000606134	0.39895	0	0.0152264	0.000587959	0.333333
	0.000727361	0.39895	0	0.0185655	0.000587959	0.373016
	0.000727361	0.401575	0	0.0188326	0.00070555	0.373016
	0.000848588	0.401575	0	0.0211032	0.00070555	0.412698
	0.000848588	0.414698	0	0.0213704	0.000823142	0.412698
	0.000969815	0.414698	0	0.0223053	0.000823142	0.436508
	0.000969815	0.435696	0	0.0225725	0.000940734	0.436508
	0.00109104	0.435696	0	0.0300521	0.000940734	0.452381
	0.00109104	0.464567	0	0.0304528	0.00117592	0.452381
	0.00121227	0.464567	0	0.040203	0.00117592	0.492063
	0.00121227	0.469816	0	0.0404701	0.00129351	0.492063
	0.0013335	0.469816	0	0.0502204	0.00129351	0.5
	0.0013335	0.527559	0	0.0504875	0.00129351	0.515873
	0.00145472	0.527559	0	0.0507546	0.00129351	0.547619
	0.00145472	0.540682	0	0.0510218	0.0014111	0.547619
	0.00157595	0.540682	0	0.0523574	0.0014111	0.555556
	0.00157595	0.551181	0.000874891	0.0523574	0.00211665	0.555556
	0.00169718	0.551181	0.000874891	0.0547616	0.00211665	0.571429
	0.00169718	0.559055	0.000874891	0.0550287	0.00258702	0.571429
	0.00193963	0.559055	0.000874891	0.0564979	0.00258702	0.587302
	0.00193963	0.569554	0.000874891	0.0567651	0.00270461	0.587302
	0.00218208	0.569554	0.000874891	0.0572993	0.00270461	0.619048
	0.00218208	0.572178	0.00174978	0.0572993	0.00305738	0.619048
	0.00254576	0.572178	0.00174978	0.0585014	0.00305738	0.634921
	0.00254576	0.577428	0.00174978	0.0587685	0.00388053	0.634921
	0.00278822	0.577428	0.00174978	0.0639776	0.00388053	0.690476
	0.00278822	0.60105	0.00174978	0.0643783	0.00399812	0.690476
	0.00303067	0.60105	0.00174978	0.0651796	0.00399812	0.706349
	0.00303067	0.611549	0.00174978	0.0654468	0.00411571	0.706349
	0.0031519	0.611549	0.00174978	0.0666489	0.00411571	0.730159
	0.00339435	0.611549	0.00174978	0.066916	0.0042333	0.730159
	0.00339435	0.616798	0.00174978	0.0670496	0.0042333	0.738095
	0.00351558	0.616798	0.00174978	0.0673167	0.00435089	0.738095
	0.00351558	0.622047	0.00174978	0.0674502	0.00435089	0.753968
	0.0036368	0.622047	0.00174978	0.0677174	0.00458608	0.753968
	0.0036368	0.624672	0.00174978	0.0741285	0.00458608	0.801587
	0.00387926	0.624672	0.00174978	0.0743956	0.00482126	0.801587
	0.00387926	0.627297	0.00174978	0.0785361	0.00482126	0.81746
	0.00424294	0.627297	0.00174978	0.0788033	0.00493885	0.81746
	0.00424294	0.64042	0.00174978	0.0860158	0.00493885	0.833333
	0.00436417	0.64042	0.00262467	0.0860158	0.00576199	0.833333
	0.00436417	0.643045	0.00262467	0.0889542	0.00576199	0.84127
	0.00448539	0.643045	0.00262467	0.0892213	0.00587959	0.84127
	0.00448539	0.645669	0.00262467	0.091759	0.00587959	0.849206
	0.00460662	0.645669	0.00262467	0.0920262	0.00599718	0.849206
	0.00460662	0.648294	0.00262467	0.092694	0.00599718	0.857143
	0.00484907	0.648294	0.00262467	0.0930947	0.00717309	0.857143
	0.00484907	0.656168	0.00262467	0.0987044	0.00717309	0.880952
	0.00509153	0.656168	0.00349956	0.0987044	0.00764346	0.880952
	0.00509153	0.658793	0.00349956	0.107253	0.00764346	0.888889
	0.00521275	0.658793	0.00349956	0.10752	0.00776105	0.888889
	0.00521275	0.661417	0.00349956	0.108054	0.00776105	0.896825
	0.00533398	0.661417	0.00349956	0.108321	0.0085842	0.896825
	0.00533398	0.666667	0.00349956	0.108588	0.0085842	0.912698
	0.00545521	0.666667	0.00349956	0.108855	0.0128175	0.912698
	0.00545521	0.67979	0.00349956	0.109122	0.0130527	0.912698
	0.00606134	0.67979	0.00437445	0.109256	0.0137582	0.912698
	0.00606134	0.685039	0.00437445	0.115133	0.0137582	0.920635
	0.00618257	0.685039	0.00524934	0.115133	0.0158749	0.920635
	0.00618257	0.687664	0.00524934	0.117003	0.0161101	0.920635
	0.00630379	0.687664	0.00524934	0.11727	0.0211665	0.920635
	0.00630379	0.698163	0.00524934	0.117671	0.0211665	0.928571
	0.0067887	0.698163	0.00524934	0.117938	0.048683	0.928571
	0.0067887	0.706037	0.00524934	0.12141	0.0511524	0.928571
	0.00703116	0.706037	0.00524934	0.121678	0.0791392	0.928571
	0.00703116	0.708661	0.00524934	0.129825	0.0791392	0.936508
	0.00739484	0.708661	0.00524934	0.130359	0.0867827	0.936508
	0.00739484	0.711286	0.00524934	0.13076	0.0870179	0.936508
	0.00763729	0.711286	0.00524934	0.131027	0.0881938	0.936508
	0.00763729	0.716535	0.00524934	0.154401	0.0881938	0.944444
	0.00824342	0.716535	0.00524934	0.154668	0.0950141	0.944444
	0.00824342	0.71916	0.00524934	0.156271	0.0952493	0.944444
	0.00836465	0.71916	0.00524934	0.156538	0.0978363	0.944444
	0.00836465	0.727034	0.00524934	0.157339	0.0980715	0.944444
	0.0086071	0.727034	0.00524934	0.157607	0.0984243	0.944444
	0.0086071	0.729659	0.00524934	0.162816	0.0984243	0.952381
	0.00872833	0.729659	0.00612423	0.162816	0.115122	0.952381
	0.00872833	0.732283	0.00612423	0.162949	0.115357	0.952381
	0.00884956	0.732283	0.00612423	0.163216	0.12159	0.952381
	0.00884956	0.737533	0.00612423	0.164418	0.12159	0.960317
	0.00921324	0.737533	0.00612423	0.164685	0.133114	0.960317
	0.00921324	0.740157	0.00612423	0.168025	0.133349	0.960317
	0.00969815	0.740157	0.00612423	0.168292	0.134878	0.960317
	0.00969815	0.742782	0.00612423	0.172699	0.134878	0.968254
	0.0100618	0.742782	0.00612423	0.172966	0.142874	0.968254
	0.0100618	0.750656	0.00612423	0.175371	0.143109	0.968254
	0.0105467	0.750656	0.00699913	0.175371	0.17921	0.968254
	0.0105467	0.769029	0.00699913	0.175504	0.179445	0.968254
	0.010668	0.769029	0.00699913	0.175771	0.17968	0.968254
	0.010668	0.771654	0.00699913	0.176306	0.179915	0.968254
	0.0112741	0.771654	0.00699913	0.176573	0.18215	0.968254
	0.0112741	0.779528	0.00699913	0.179511	0.182385	0.968254
	0.0115165	0.779528	0.00699913	0.179778	0.184149	0.968254
	0.0115165	0.787402	0.00699913	0.200214	0.184384	0.968254
	0.01285	0.787402	0.00787402	0.200214	0.210372	0.968254
	0.01285	0.790026	0.00787402	0.209697	0.210372	0.97619
	0.0132137	0.790026	0.00874891	0.20983	0.22166	0.97619
	0.0132137	0.792651	0.0096238	0.210098	0.221896	0.97619
	0.0140623	0.792651	0.0096238	0.210231	0.228481	0.97619
	0.0140623	0.7979	0.0096238	0.210498	0.228716	0.97619
	0.0141835	0.7979	0.0096238	0.216909	0.253293	0.97619
	0.0141835	0.805774	0.0096238	0.217176	0.253528	0.97619
	0.0146684	0.805774	0.0096238	0.231067	0.26023	0.97619
	0.0149109	0.805774	0.0096238	0.231334	0.260466	0.97619
	0.0157595	0.805774	0.0096238	0.235608	0.298918	0.97619
	0.0157595	0.808399	0.0104987	0.235608	0.298918	0.984127
	0.0168505	0.808399	0.0104987	0.23641	0.335842	0.984127
	0.0168505	0.811024	0.0104987	0.236677	0.335842	0.992063
	0.0172142	0.811024	0.0104987	0.237879	0.348659	0.992063
	0.0172142	0.813648	0.0104987	0.238146	0.348895	0.992063
	0.0173354	0.813648	0.0104987	0.241619	0.378528	0.992063
	0.0173354	0.818898	0.0104987	0.241886	0.378763	0.992063
	0.0178203	0.818898	0.0104987	0.243088	0.39452	0.992063
	0.0178203	0.824147	0.0104987	0.243355	0.39452	1
	0.018184	0.824147	0.0104987	0.246294	0.397813	1
	0.018184	0.826772	0.0113736	0.246294	0.398048	1
	0.0187902	0.826772	0.0113736	0.25591	0.444967	1
	0.0187902	0.829396	0.0122485	0.25591	0.445202	1
	0.0207298	0.829396	0.0122485	0.257513	0.446261	1
	0.0207298	0.832021	0.0131234	0.257513	0.446496	1
	0.0220633	0.832021	0.0131234	0.258582	0.451082	1
	0.0220633	0.834646	0.0131234	0.258849	0.451317	1
	0.0226694	0.834646	0.0131234	0.268065	0.459313	1
	0.0226694	0.83727	0.0131234	0.268332	0.459548	1
	0.0229119	0.83727	0.0131234	0.274609	0.483772	1
	0.0229119	0.839895	0.0139983	0.274609	0.484008	1
	0.0232755	0.839895	0.0139983	0.277681	0.505644	1
	0.0232755	0.84252	0.0139983	0.277948	0.50588	1
	0.0236392	0.84252	0.0139983	0.281555	0.522107	1
	0.0236392	0.845144	0.0148731	0.281688	0.522342	1
	0.0237605	0.845144	0.0148731	0.285562	0.525047	1
	0.0237605	0.847769	0.015748	0.285562	0.525282	1
	0.0248515	0.847769	0.015748	0.287031	0.556091	1
	0.0248515	0.850394	0.0166229	0.287031	0.556326	1
	0.0253364	0.850394	0.0166229	0.287832	0.55762	1
	0.0253364	0.853018	0.0174978	0.287832	0.557855	1
	0.0258213	0.853018	0.0174978	0.293442	0.563617	1
	0.0258213	0.858268	0.0183727	0.293576	0.563852	1
	0.0259425	0.858268	0.0183727	0.302925	0.571613	1
	0.0259425	0.860892	0.0192476	0.303059	0.571849	1
	0.026185	0.860892	0.0192476	0.310939	0.585489	1
	0.026185	0.866142	0.0192476	0.311206	0.585724	1
	0.0265487	0.866142	0.0192476	0.311607	0.597954	1
	0.0265487	0.868766	0.0201225	0.311607	0.598189	1
	0.0267911	0.868766	0.0201225	0.315347	0.603128	1
	0.0267911	0.871391	0.0209974	0.315347	0.603363	1
	0.0277609	0.871391	0.0209974	0.324563	0.619591	1
	0.0277609	0.874016	0.0209974	0.32483	0.619826	1
	0.0280034	0.874016	0.0209974	0.337251	0.620179	1
	0.0280034	0.87664	0.0209974	0.337518	0.620414	1
	0.0283671	0.87664	0.0218723	0.337518	0.66945	1
	0.0283671	0.879265	0.0218723	0.33832	0.669685	1
	0.0294581	0.879265	0.0227472	0.33832	0.676976	1
	0.0294581	0.88189	0.0227472	0.347536	0.677211	1
	0.0301855	0.88189	0.023622	0.347536	0.684737	1
	0.0301855	0.884514	0.023622	0.353413	0.684972	1
	0.0355195	0.884514	0.0244969	0.353413	0.685207	1
	0.0355195	0.887139	0.0244969	0.356752	0.685442	1
	0.0373379	0.887139	0.0253718	0.356885	0.712135	1
	0.0373379	0.889764	0.0253718	0.361961	0.712371	1
	0.0384289	0.889764	0.0262467	0.361961	0.720249	1
	0.0384289	0.892388	0.0262467	0.370642	0.720484	1
	0.0401261	0.892388	0.0262467	0.37091	0.720602	1
	0.0401261	0.895013	0.0262467	0.376252	0.720837	1
	0.0407322	0.895013	0.0262467	0.376519	0.751176	1
	0.0409747	0.895013	0.0262467	0.376653	0.751411	1
	0.0412171	0.895013	0.0271216	0.376653	0.776341	1
	0.0412171	0.897638	0.0271216	0.377187	0.776693	1
	0.0413383	0.897638	0.0279965	0.377187	0.783514	1
	0.0413383	0.900262	0.0279965	0.378389	0.783749	1
	0.0415808	0.900262	0.0288714	0.378523	0.886994	1
	0.0415808	0.902887	0.0288714	0.388941	0.88723	1
	0.041702	0.902887	0.0297463	0.388941	0.889111	1
	0.041702	0.905512	0.0297463	0.389208	0.889346	1
	0.0461874	0.905512	0.0297463	0.389475	0.894755	1
	0.0461874	0.908136	0.0297463	0.390811	0.894991	1
	0.0467936	0.908136	0.0306212	0.390811	0.896872	1
	0.047036	0.908136	0.0306212	0.399893	0.897107	1
	0.0476421	0.908136	0.0306212	0.40016	0.899694	1
	0.0476421	0.910761	0.0306212	0.403366	0.899929	1
	0.0489756	0.910761	0.0314961	0.403499	0.924389	1
	0.0489756	0.913386	0.0314961	0.412181	0.924624	1
	0.050794	0.913386	0.0314961	0.412448	0.943556	1
	0.050794	0.91601	0.0314961	0.425003	0.943791	1
	0.0541884	0.91601	0.032371	0.425003	0.990945	1
	0.0541884	0.918635	0.032371	0.437425	0.991181	1
	0.0560068	0.918635	0.032371	0.437692	1	1
	0.0560068	0.92126	0.032371	0.441298
	0.0569766	0.92126	0.0332458	0.441432
	0.0569766	0.923885	0.0332458	0.4421
	0.0579464	0.923885	0.0341207	0.4421
	0.0579464	0.929134	0.0341207	0.445172
	0.0594011	0.929134	0.0349956	0.445172
	0.0594011	0.931759	0.0349956	0.453319
	0.064129	0.931759	0.0358705	0.453453
	0.064129	0.934383	0.0358705	0.458662
	0.0682507	0.934383	0.0367454	0.458662
	0.0682507	0.937008	0.0367454	0.459864
	0.0701903	0.937008	0.0376203	0.459864
	0.0701903	0.939633	0.0376203	0.465607
	0.0714026	0.939633	0.0384952	0.465607
	0.0714026	0.942257	0.0384952	0.466408
	0.0724936	0.942257	0.0393701	0.466408
	0.0727361	0.942257	0.0393701	0.485375
	0.0747969	0.942257	0.040245	0.485375
	0.0747969	0.944882	0.040245	0.502605
	0.0772215	0.944882	0.040245	0.502872
	0.0772215	0.947507	0.040245	0.518499
	0.0775852	0.947507	0.0411199	0.518499
	0.0778276	0.947507	0.0411199	0.523841
	0.082313	0.947507	0.0419948	0.523841
	0.082313	0.950131	0.0419948	0.524242
	0.0829191	0.950131	0.0428696	0.524376
	0.0829191	0.952756	0.0428696	0.526245
	0.0830404	0.952756	0.0437445	0.526379
	0.0830404	0.955381	0.0437445	0.528383
	0.0848588	0.955381	0.0437445	0.52865
	0.0851012	0.955381	0.0437445	0.529585
	0.0878894	0.955381	0.0446194	0.529585
	0.0878894	0.958005	0.0446194	0.536664
	0.0897078	0.958005	0.0454943	0.536664
	0.0899503	0.958005	0.0454943	0.55002
	0.0901928	0.958005	0.0463692	0.55002
	0.0901928	0.96063	0.0463692	0.553493
	0.0923748	0.96063	0.0463692	0.55376
	0.0923748	0.963255	0.0463692	0.553893
	0.0962541	0.963255	0.0472441	0.553893
	0.0962541	0.965879	0.0472441	0.5575
	0.100982	0.965879	0.048119	0.5575
	0.100982	0.968504	0.048119	0.558167
	0.102073	0.968504	0.0489939	0.558167
	0.102073	0.971129	0.0489939	0.55977
	0.102558	0.971129	0.0489939	0.560037
	0.1028	0.971129	0.0489939	0.560572
	0.106922	0.971129	0.0498688	0.560572
	0.106922	0.973753	0.0498688	0.56725
	0.110316	0.973753	0.0507437	0.56725
	0.110559	0.973753	0.0507437	0.576199
	0.111771	0.973753	0.0516185	0.576199
	0.111771	0.976378	0.0516185	0.579271
	0.122197	0.976378	0.0524934	0.579271
	0.122197	0.979003	0.0524934	0.580606
	0.123894	0.979003	0.0533683	0.580606
	0.123894	0.981627	0.0533683	0.583946
	0.124257	0.981627	0.0542432	0.583946
	0.1245	0.981627	0.0542432	0.585281
	0.125591	0.981627	0.0551181	0.585281
	0.125591	0.984252	0.0551181	0.586617
	0.134077	0.984252	0.0568679	0.586617
	0.134077	0.986877	0.0568679	0.597035
	0.141593	0.986877	0.0577428	0.597035
	0.141835	0.986877	0.0577428	0.597302
	0.142563	0.986877	0.0586177	0.597302
	0.142563	0.989501	0.0586177	0.60024
	0.154564	0.989501	0.0594926	0.60024
	0.154807	0.989501	0.0594926	0.601443
	0.163293	0.989501	0.0603675	0.601443
	0.163535	0.989501	0.0603675	0.605449
	0.188265	0.989501	0.0612423	0.605449
	0.188508	0.989501	0.0612423	0.606518
	0.191781	0.989501	0.0621172	0.606518
	0.192023	0.989501	0.0621172	0.610926
	0.208146	0.989501	0.0621172	0.611193
	0.208389	0.989501	0.0621172	0.612261
	0.224148	0.989501	0.0629921	0.612261
	0.224391	0.989501	0.0629921	0.618138
	0.247303	0.989501	0.063867	0.618138
	0.247545	0.989501	0.063867	0.626152
	0.256395	0.989501	0.0647419	0.626152
	0.256637	0.989501	0.0647419	0.627755
	0.265972	0.989501	0.0656168	0.627755
	0.266214	0.989501	0.0656168	0.629491
	0.28561	0.989501	0.0656168	0.629758
	0.28561	0.992126	0.0673666	0.629758
	0.299188	0.992126	0.0673666	0.632296
	0.29943	0.992126	0.0682415	0.632296
	0.340769	0.992126	0.0682415	0.632563
	0.341011	0.992126	0.0691164	0.632563
	0.341617	0.992126	0.0691164	0.640978
	0.34186	0.992126	0.0699913	0.640978
	0.351073	0.992126	0.0699913	0.64592
	0.351315	0.992126	0.0708661	0.64592
	0.379804	0.992126	0.0708661	0.647522
	0.380046	0.992126	0.071741	0.647656
	0.388411	0.992126	0.071741	0.647923
	0.388653	0.992126	0.0726159	0.647923
	0.399806	0.992126	0.0726159	0.652999
	0.400048	0.992126	0.0734908	0.652999
	0.409141	0.992126	0.0734908	0.653266
	0.409383	0.992126	0.0743657	0.653266
	0.430719	0.992126	0.0743657	0.653533
	0.430719	0.994751	0.0752406	0.653533
	0.435204	0.994751	0.0752406	0.658875
	0.435447	0.994751	0.0761155	0.658875
	0.439326	0.994751	0.0761155	0.660745
	0.439568	0.994751	0.0769904	0.660745
	0.485998	0.994751	0.0769904	0.667557
	0.486483	0.994751	0.0778653	0.667557
	0.52867	0.994751	0.0778653	0.669026
	0.528913	0.994751	0.0787402	0.669026
	0.532307	0.994751	0.0787402	0.672499
	0.532549	0.994751	0.079615	0.672499
	0.536914	0.994751	0.079615	0.678242
	0.537156	0.994751	0.0804899	0.678376
	0.553885	0.994751	0.0804899	0.678643
	0.554128	0.994751	0.0813648	0.678643
	0.584313	0.994751	0.0813648	0.679979
	0.584556	0.994751	0.0822397	0.679979
	0.613286	0.994751	0.0822397	0.680513
	0.61365	0.994751	0.0831146	0.680513
	0.626379	0.994751	0.0831146	0.683852
	0.626621	0.994751	0.0839895	0.683852
	0.664687	0.994751	0.0839895	0.684386
	0.664929	0.994751	0.0839895	0.684653
	0.665172	0.994751	0.0848644	0.684653
	0.665172	0.997375	0.0848644	0.685188
	0.719602	0.997375	0.0857393	0.685188
	0.722148	0.997375	0.0857393	0.685722
	0.749303	0.997375	0.0866142	0.685722
	0.749545	0.997375	0.0866142	0.687592
	0.762517	0.997375	0.0866142	0.687859
	0.762759	0.997375	0.0874891	0.687859
	0.772336	0.997375	0.0874891	0.692534
	0.772578	0.997375	0.088364	0.692534
	0.785307	0.997375	0.088364	0.693469
	0.78555	0.997375	0.0901137	0.693469
	0.805067	0.997375	0.0901137	0.694671
	0.80531	0.997375	0.0909886	0.694671
	0.835859	0.997375	0.0909886	0.694938
	0.836101	0.997375	0.0918635	0.694938
	0.845921	0.997375	0.0918635	0.69614
	0.846163	0.997375	0.0927384	0.69614
	0.878531	0.997375	0.0927384	0.702952
	0.878773	0.997375	0.0927384	0.703219
	0.881198	0.997375	0.0936133	0.703352
	0.88144	0.997375	0.0936133	0.704688
	0.927991	0.997375	0.0944882	0.704688
	0.928234	0.997375	0.0944882	0.706959
	0.958783	0.997375	0.0953631	0.706959
	0.959025	0.997375	0.0953631	0.709096
	0.968602	0.997375	0.096238	0.709096
	0.968602	1	0.096238	0.717644
	1	1	0.096238	0.717911
			0.096238	0.718579
			0.0971129	0.718579
			0.0971129	0.719247
			0.0979878	0.71938
			0.0979878	0.724189
			0.0988626	0.724189
			0.0988626	0.725791
			0.0997375	0.725791
			0.0997375	0.726726
			0.0997375	0.726993
			0.0997375	0.72873
			0.100612	0.72873
			0.100612	0.7306
			0.101487	0.7306
			0.101487	0.731134
			0.102362	0.731134
			0.102362	0.733004
			0.103237	0.733004
			0.103237	0.734473
			0.103237	0.73474
			0.104112	0.73474
			0.104112	0.736209
			0.104987	0.736209
			0.104987	0.741819
			0.105862	0.741819
			0.105862	0.744624
			0.106737	0.744624
			0.106737	0.748898
			0.107612	0.748898
			0.107612	0.750501
			0.107612	0.750768
			0.107612	0.753172
			0.108486	0.753172
			0.108486	0.754107
			0.110236	0.754107
			0.110236	0.757046
			0.111111	0.757046
			0.111111	0.760518
			0.111986	0.760518
			0.111986	0.763857
			0.112861	0.763857
			0.112861	0.765327
			0.113736	0.765327
			0.113736	0.765594
			0.114611	0.765594
			0.114611	0.766929
			0.115486	0.766929
			0.115486	0.76733
			0.117235	0.76733
			0.117235	0.767998
			0.11811	0.767998
			0.11811	0.768933
			0.118985	0.768933
			0.118985	0.77107
			0.11986	0.771203
			0.11986	0.772539
			0.122485	0.772539
			0.122485	0.773608
			0.12336	0.773608
			0.12336	0.777481
			0.124234	0.777481
			0.124234	0.778149
			0.125109	0.778149
			0.125109	0.778549
			0.125984	0.778549
			0.125984	0.779484
			0.126859	0.779484
			0.126859	0.78082
			0.127734	0.78082
			0.127734	0.784827
			0.128609	0.784827
			0.128609	0.7883
			0.129484	0.7883
			0.129484	0.792974
			0.130359	0.792974
			0.130359	0.793108
			0.131234	0.793108
			0.131234	0.797516
			0.132108	0.797516
			0.132108	0.797649
			0.132983	0.797649
			0.132983	0.79805
			0.133858	0.79805
			0.133858	0.800855
			0.134733	0.800855
			0.134733	0.801256
			0.135608	0.801256
			0.135608	0.802725
			0.136483	0.802725
			0.136483	0.804595
			0.137358	0.804595
			0.137358	0.804728
			0.138233	0.804728
			0.138233	0.806598
			0.139108	0.806598
			0.139108	0.808334
			0.139108	0.808602
			0.139108	0.811941
			0.139983	0.811941
			0.139983	0.812341
			0.140857	0.812341
			0.140857	0.813276
			0.141732	0.813276
			0.141732	0.814612
			0.142607	0.814612
			0.142607	0.814879
			0.143482	0.814879
			0.143482	0.815013
			0.144357	0.815013
			0.144357	0.815146
			0.145232	0.815146
			0.145232	0.815948
			0.146107	0.815948
			0.146107	0.816215
			0.146982	0.816215
			0.146982	0.816615
			0.148731	0.816615
			0.148731	0.816883
			0.149606	0.816883
			0.149606	0.819153
			0.150481	0.819153
			0.150481	0.819821
			0.151356	0.819821
			0.151356	0.819955
			0.152231	0.819955
			0.152231	0.823828
			0.153106	0.823962
			0.153106	0.82503
			0.153981	0.82503
			0.153981	0.825831
			0.154856	0.825831
			0.154856	0.825965
			0.155731	0.825965
			0.155731	0.826766
			0.156605	0.826766
			0.156605	0.8269
			0.15748	0.8269
			0.15748	0.827167
			0.158355	0.827167
			0.158355	0.830239
			0.15923	0.830239
			0.15923	0.83251
			0.15923	0.832777
			0.15923	0.83438
			0.16098	0.83438
			0.16098	0.834647
			0.161855	0.834647
			0.161855	0.83478
			0.16273	0.83478
			0.16273	0.835582
			0.163605	0.835582
			0.163605	0.835715
			0.164479	0.835715
			0.164479	0.838387
			0.165354	0.838387
			0.165354	0.839989
			0.166229	0.839989
			0.166229	0.841191
			0.167104	0.841191
			0.167979	0.841325
			0.167979	0.843863
			0.169729	0.843863
			0.169729	0.846534
			0.170604	0.846534
			0.170604	0.848003
			0.170604	0.84827
			0.170604	0.849339
			0.171479	0.849339
			0.171479	0.852277
			0.172353	0.852277
			0.172353	0.852544
			0.173228	0.852544
			0.173228	0.852945
			0.174103	0.852945
			0.174103	0.853746
			0.174978	0.853746
			0.174978	0.854548
			0.175853	0.854548
			0.175853	0.854815
			0.176728	0.854815
			0.176728	0.855216
			0.177603	0.855216
			0.177603	0.857486
			0.178478	0.857486
			0.178478	0.858154
			0.178478	0.858421
			0.178478	0.861093
			0.179353	0.861093
			0.179353	0.863096
			0.180227	0.863096
			0.180227	0.865367
			0.181977	0.865367
			0.181977	0.8655
			0.182852	0.8655
			0.182852	0.865634
			0.183727	0.865634
			0.183727	0.86737
			0.184602	0.86737
			0.184602	0.870175
			0.185477	0.870175
			0.185477	0.870442
			0.186352	0.870442
			0.186352	0.870976
			0.187227	0.870976
			0.187227	0.87111
			0.188101	0.87111
			0.188101	0.872178
			0.188101	0.872446
			0.188101	0.872579
			0.188976	0.872579
			0.188976	0.87525
			0.189851	0.87525
			0.189851	0.875918
			0.190726	0.875918
			0.190726	0.876319
			0.191601	0.876319
			0.191601	0.876853
			0.194226	0.876853
			0.194226	0.877922
			0.195101	0.877922
			0.195101	0.879792
			0.195976	0.879792
			0.195976	0.881127
			0.19685	0.881127
			0.19685	0.882597
			0.19685	0.882864
			0.19685	0.884199
			0.197725	0.884199
			0.197725	0.884333
			0.1986	0.884333
			0.1986	0.885001
			0.20035	0.885001
			0.20035	0.885535
			0.201225	0.885535
			0.201225	0.885668
			0.2021	0.885668
			0.2021	0.885936
			0.202975	0.885936
			0.202975	0.886203
			0.20385	0.886203
			0.20385	0.88834
			0.204724	0.88834
			0.204724	0.892347
			0.205599	0.892347
			0.205599	0.89248
			0.206474	0.89248
			0.206474	0.892614
			0.207349	0.892614
			0.207349	0.89435
			0.208224	0.89435
			0.208224	0.89809
			0.209099	0.89809
			0.209099	0.898224
			0.209974	0.898224
			0.209974	0.898891
			0.210849	0.898891
			0.210849	0.899292
			0.211724	0.899292
			0.211724	0.900895
			0.213473	0.900895
			0.213473	0.901028
			0.214348	0.901028
			0.214348	0.901563
			0.215223	0.901563
			0.215223	0.901696
			0.216098	0.901696
			0.216098	0.901963
			0.217848	0.901963
			0.217848	0.902231
			0.218723	0.902231
			0.218723	0.903433
			0.219598	0.903433
			0.219598	0.904234
			0.220472	0.904234
			0.220472	0.904635
			0.221347	0.904635
			0.221347	0.904768
			0.222222	0.904768
			0.222222	0.90597
			0.223972	0.90597
			0.223972	0.907974
			0.225722	0.907974
			0.225722	0.908642
			0.226597	0.908642
			0.226597	0.908775
			0.227472	0.908775
			0.227472	0.911447
			0.228346	0.911447
			0.228346	0.911714
			0.229221	0.911714
			0.229221	0.911847
			0.230096	0.911847
			0.230096	0.911981
			0.230096	0.912248
			0.230096	0.912515
			0.230971	0.912515
			0.230971	0.912782
			0.232721	0.912782
			0.232721	0.913049
			0.234471	0.913049
			0.234471	0.914786
			0.235346	0.914786
			0.235346	0.916522
			0.23622	0.916522
			0.23622	0.91719
			0.237095	0.91719
			0.237095	0.918392
			0.23797	0.918392
			0.23797	0.919594
			0.238845	0.919594
			0.238845	0.921865
			0.23972	0.921865
			0.23972	0.922666
			0.240595	0.922666
			0.240595	0.924269
			0.24147	0.924269
			0.24147	0.924402
			0.242345	0.924402
			0.242345	0.92507
			0.242345	0.925337
			0.242345	0.925471
			0.24322	0.925471
			0.244094	0.925604
			0.244094	0.925872
			0.244969	0.925872
			0.244969	0.926005
			0.246719	0.926005
			0.246719	0.926806
			0.247594	0.926806
			0.247594	0.927741
			0.248469	0.927741
			0.248469	0.928009
			0.249344	0.928009
			0.249344	0.928142
			0.251094	0.928142
			0.251094	0.928543
			0.251969	0.928543
			0.251969	0.929611
			0.253718	0.929611
			0.253718	0.930546
			0.255468	0.930546
			0.255468	0.930813
			0.256343	0.930813
			0.256343	0.931882
			0.257218	0.931882
			0.257218	0.932149
			0.258093	0.932149
			0.258093	0.932683
			0.258968	0.932683
			0.258968	0.93295
			0.259843	0.93295
			0.259843	0.933618
			0.259843	0.933885
			0.259843	0.935488
			0.260717	0.935488
			0.260717	0.93629
			0.261592	0.93629
			0.261592	0.93669
			0.263342	0.93669
			0.263342	0.936957
			0.264217	0.936957
			0.264217	0.937091
			0.265967	0.937091
			0.265967	0.937225
			0.266842	0.937225
			0.266842	0.937492
			0.267717	0.937492
			0.267717	0.93856
			0.268591	0.93856
			0.268591	0.938827
			0.269466	0.938827
			0.269466	0.939762
			0.270341	0.939762
			0.270341	0.941098
			0.272091	0.941098
			0.272091	0.941365
			0.273841	0.941365
			0.273841	0.942033
			0.274716	0.942033
			0.274716	0.944036
			0.27734	0.944036
			0.27734	0.944571
			0.27909	0.944571
			0.27909	0.944838
			0.279965	0.944838
			0.279965	0.945506
			0.28084	0.945506
			0.28084	0.945906
			0.281715	0.945906
			0.281715	0.94644
			0.28259	0.94644
			0.28259	0.94831
			0.284339	0.94831
			0.284339	0.948444
			0.286089	0.948444
			0.286089	0.948711
			0.286964	0.948711
			0.286964	0.948978
			0.287839	0.948978
			0.287839	0.949245
			0.289589	0.949245
			0.289589	0.949512
			0.290464	0.949512
			0.290464	0.95018
			0.291339	0.95018
			0.291339	0.950314
			0.292213	0.950314
			0.292213	0.950848
			0.293088	0.950848
			0.293088	0.950982
			0.295713	0.950982
			0.295713	0.951516
			0.296588	0.951516
			0.296588	0.951917
			0.297463	0.951917
			0.297463	0.952317
			0.299213	0.952317
			0.299213	0.952985
			0.300962	0.952985
			0.300962	0.954187
			0.301837	0.954187
			0.301837	0.954855
			0.302712	0.954855
			0.302712	0.954989
			0.304462	0.954989
			0.304462	0.955656
			0.305337	0.955656
			0.305337	0.95579
			0.306212	0.95579
			0.306212	0.955924
			0.307087	0.955924
			0.307087	0.956191
			0.307962	0.956191
			0.307962	0.956458
			0.308836	0.956458
			0.308836	0.957393
			0.309711	0.957393
			0.309711	0.957526
			0.310586	0.957526
			0.310586	0.958061
			0.311461	0.958061
			0.311461	0.95953
			0.312336	0.95953
			0.312336	0.959663
			0.314086	0.959663
			0.315836	0.959663
			0.315836	0.959797
			0.31671	0.959797
			0.31671	0.960198
			0.317585	0.960198
			0.317585	0.961133
			0.319335	0.961133
			0.319335	0.961934
			0.32021	0.961934
			0.32021	0.962201
			0.321085	0.962201
			0.321085	0.962335
			0.32196	0.962335
			0.32196	0.96327
			0.322835	0.96327
			0.322835	0.963804
			0.32371	0.963804
			0.32371	0.964071
			0.324584	0.964071
			0.324584	0.964205
			0.328084	0.964205
			0.328084	0.964605
			0.328959	0.964605
			0.328959	0.96514
			0.331584	0.96514
			0.331584	0.96554
			0.334208	0.96554
			0.334208	0.965674
			0.335083	0.965674
			0.335083	0.965941
			0.335958	0.965941
			0.335958	0.966208
			0.336833	0.966208
			0.336833	0.967277
			0.337708	0.967277
			0.337708	0.967544
			0.338583	0.967544
			0.338583	0.967811
			0.339458	0.967811
			0.339458	0.967944
			0.341207	0.967944
			0.341207	0.968212
			0.342082	0.968212
			0.342082	0.968479
			0.342957	0.968479
			0.342957	0.96928
			0.343832	0.96928
			0.343832	0.969547
			0.344707	0.969547
			0.344707	0.969681
			0.345582	0.969681
			0.345582	0.970349
			0.346457	0.970349
			0.346457	0.971417
			0.347332	0.971417
			0.347332	0.972619
			0.348206	0.972619
			0.348206	0.97302
			0.349081	0.97302
			0.349081	0.973955
			0.349956	0.973955
			0.349956	0.974356
			0.350831	0.974356
			0.350831	0.974756
			0.352581	0.974756
			0.352581	0.975157
			0.353456	0.975157
			0.353456	0.975291
			0.355206	0.975291
			0.355206	0.975424
			0.35608	0.975424
			0.35608	0.975691
			0.356955	0.975691
			0.356955	0.976092
			0.358705	0.976092
			0.358705	0.976359
			0.35958	0.976359
			0.35958	0.976626
			0.36133	0.976626
			0.36133	0.978362
			0.36308	0.978362
			0.36308	0.9805
			0.363955	0.9805
			0.364829	0.980633
			0.364829	0.980767
			0.365704	0.980767
			0.365704	0.9809
			0.366579	0.9809
			0.366579	0.981034
			0.367454	0.981034
			0.367454	0.981167
			0.368329	0.981167
			0.368329	0.981434
			0.369204	0.981568
			0.370079	0.981568
			0.370079	0.981835
			0.370954	0.981835
			0.370954	0.981969
			0.371829	0.981969
			0.371829	0.982503
			0.372703	0.982503
			0.372703	0.983438
			0.373578	0.983438
			0.373578	0.983572
			0.374453	0.983572
			0.374453	0.983972
			0.375328	0.983972
			0.375328	0.984506
			0.376203	0.984506
			0.376203	0.98464
			0.377078	0.98464
			0.377078	0.984774
			0.378828	0.984774
			0.378828	0.984907
			0.380577	0.984907
			0.380577	0.985709
			0.381452	0.985709
			0.381452	0.986109
			0.383202	0.986109
			0.383202	0.986777
			0.384077	0.986777
			0.384077	0.987178
			0.384952	0.987178
			0.384952	0.987578
			0.386702	0.987578
			0.386702	0.987712
			0.387577	0.987712
			0.387577	0.988246
			0.389326	0.988246
			0.389326	0.98838
			0.391076	0.98838
			0.391076	0.988781
			0.391951	0.988781
			0.391951	0.988914
			0.392826	0.988914
			0.392826	0.989048
			0.393701	0.989048
			0.393701	0.989315
			0.395451	0.989315
			0.395451	0.989983
			0.396325	0.989983
			0.396325	0.990383
			0.3972	0.990383
			0.3972	0.99065
			0.399825	0.99065
			0.399825	0.990784
			0.401575	0.990784
			0.401575	0.990918
			0.40245	0.990918
			0.40245	0.991585
			0.405074	0.991585
			0.405074	0.991719
			0.406824	0.991719
			0.408574	0.991719
			0.408574	0.991853
			0.409449	0.991853
			0.409449	0.99212
			0.411199	0.99212
			0.411199	0.992654
			0.413823	0.992654
			0.413823	0.992787
			0.414698	0.992787
			0.414698	0.992921
			0.415573	0.992921
			0.415573	0.993188
			0.418198	0.993188
			0.418198	0.993322
			0.419073	0.993322
			0.419073	0.993589
			0.420822	0.993589
			0.420822	0.993722
			0.421697	0.993722
			0.421697	0.993856
			0.424322	0.993856
			0.424322	0.99399
			0.427822	0.99399
			0.427822	0.994257
			0.431321	0.994257
			0.431321	0.99439
			0.433071	0.99439
			0.433071	0.994524
			0.433946	0.994524
			0.433946	0.994657
			0.439195	0.994657
			0.439195	0.994925
			0.44007	0.994925
			0.44007	0.995058
			0.445319	0.995058
			0.445319	0.995459
			0.447069	0.995459
			0.447069	0.995592
			0.454068	0.995592
			0.454068	0.995726
			0.457568	0.995726
			0.457568	0.995993
			0.458443	0.995993
			0.458443	0.996127
			0.460192	0.996127
			0.460192	0.99626
			0.461942	0.99626
			0.461942	0.996394
			0.464567	0.996394
			0.464567	0.996527
			0.465442	0.996527
			0.465442	0.996661
			0.466317	0.996661
			0.466317	0.996794
			0.468941	0.996794
			0.468941	0.996928
			0.473316	0.996928
			0.473316	0.997062
			0.48119	0.997062
			0.48119	0.997329
			0.48294	0.997329
			0.48294	0.997462
			0.491689	0.997462
			0.491689	0.997596
			0.492563	0.997596
			0.492563	0.997729
			0.505687	0.997729
			0.505687	0.997863
			0.509186	0.997863
			0.509186	0.997997
			0.51706	0.997997
			0.51706	0.99813
			0.531934	0.99813
			0.531934	0.998264
			0.541557	0.998264
			0.541557	0.998397
			0.545932	0.998397
			0.545932	0.998664
			0.550306	0.998664
			0.550306	0.998798
			0.56168	0.998798
			0.56168	0.998931
			0.568679	0.998931
			0.568679	0.999065
			0.578303	0.999065
			0.578303	0.999332
			0.587927	0.999332
			0.587927	0.999466
			0.614173	0.999466
			0.614173	0.999599
			0.618548	0.999599
			0.618548	0.999733
			0.626422	0.999733
			0.626422	0.999866
			0.749781	0.999866
			0.768154	0.999866
			0.843395	0.999866
			0.843395	1
			1	1

## Sheet: Supplementary Figure 6b
Supplementary Figure 6b
	Cored precision	Cored recall	Diffuse precision	Diffuse recall	CAA precision	CAA recall
	0.0455143	1	0.885931	1	0.0361965	1
	0.0454002	0.997375	0.885917	0.999866	0.0359195	0.992063
	0.0454057	0.997375	0.886022	0.999866	0.0359299	0.992063
	0.0454111	0.997375	0.886127	0.999866	0.0359402	0.992063
	0.0454165	0.997375	0.886232	0.999866	0.0359505	0.992063
	0.0454219	0.997375	0.886337	0.999866	0.0359609	0.992063
	0.0454274	0.997375	0.886442	0.999866	0.0359712	0.992063
	0.0454328	0.997375	0.886547	0.999866	0.0359816	0.992063
	0.0454382	0.997375	0.886652	0.999866	0.0359919	0.992063
	0.0454437	0.997375	0.886757	0.999866	0.0360023	0.992063
	0.0454491	0.997375	0.886862	0.999866	0.0360127	0.992063
	0.0454545	0.997375	0.886967	0.999866	0.0360231	0.992063
	0.04546	0.997375	0.887072	0.999866	0.0360334	0.992063
	0.0454654	0.997375	0.887177	0.999866	0.0360438	0.992063
	0.0454709	0.997375	0.887282	0.999866	0.0360542	0.992063
	0.0454763	0.997375	0.887387	0.999866	0.0360646	0.992063
	0.0454817	0.997375	0.887493	0.999866	0.036075	0.992063
	0.0454872	0.997375	0.887598	0.999866	0.0360855	0.992063
	0.0454926	0.997375	0.887703	0.999866	0.0360959	0.992063
	0.0454981	0.997375	0.887808	0.999866	0.0361063	0.992063
	0.0455035	0.997375	0.887914	0.999866	0.0361167	0.992063
	0.045509	0.997375	0.888019	0.999866	0.0361272	0.992063
	0.0455144	0.997375	0.888124	0.999866	0.0361376	0.992063
	0.0455199	0.997375	0.88823	0.999866	0.0361481	0.992063
	0.0455253	0.997375	0.888335	0.999866	0.0361585	0.992063
	0.0455308	0.997375	0.888441	0.999866	0.036169	0.992063
	0.0455362	0.997375	0.888546	0.999866	0.0361795	0.992063
	0.0455417	0.997375	0.888651	0.999866	0.0361899	0.992063
	0.0455472	0.997375	0.888757	0.999866	0.0362004	0.992063
	0.0455526	0.997375	0.888863	0.999866	0.0362109	0.992063
	0.0455581	0.997375	0.888968	0.999866	0.0362214	0.992063
	0.0455635	0.997375	0.889074	0.999866	0.0362319	0.992063
	0.045569	0.997375	0.889179	0.999866	0.0362424	0.992063
	0.0455745	0.997375	0.889285	0.999866	0.0362529	0.992063
	0.0455799	0.997375	0.889391	0.999866	0.0362634	0.992063
	0.0455854	0.997375	0.889496	0.999866	0.0362739	0.992063
	0.0455909	0.997375	0.889602	0.999866	0.0362845	0.992063
	0.0455964	0.997375	0.889708	0.999866	0.036295	0.992063
	0.0456018	0.997375	0.889813	0.999866	0.0363055	0.992063
	0.0456073	0.997375	0.889919	0.999866	0.0363161	0.992063
	0.0456128	0.997375	0.890025	0.999866	0.0363266	0.992063
	0.0456182	0.997375	0.890131	0.999866	0.0363372	0.992063
	0.0456237	0.997375	0.890237	0.999866	0.0363478	0.992063
	0.0456292	0.997375	0.890343	0.999866	0.0363583	0.992063
	0.0456347	0.997375	0.890448	0.999866	0.0363689	0.992063
	0.0456402	0.997375	0.890554	0.999866	0.0363795	0.992063
	0.0456456	0.997375	0.89066	0.999866	0.0363901	0.992063
	0.0456511	0.997375	0.890766	0.999866	0.0364007	0.992063
	0.0456566	0.997375	0.890872	0.999866	0.0364113	0.992063
	0.0456621	0.997375	0.890978	0.999866	0.0364219	0.992063
	0.0456676	0.997375	0.891084	0.999866	0.0364325	0.992063
	0.0456731	0.997375	0.89119	0.999866	0.0364431	0.992063
	0.0456786	0.997375	0.891297	0.999866	0.0364538	0.992063
	0.0456841	0.997375	0.891403	0.999866	0.0364644	0.992063
	0.0456896	0.997375	0.891509	0.999866	0.0364751	0.992063
	0.045695	0.997375	0.891615	0.999866	0.0364857	0.992063
	0.0457005	0.997375	0.891721	0.999866	0.0364964	0.992063
	0.045706	0.997375	0.891827	0.999866	0.036507	0.992063
	0.0457115	0.997375	0.891934	0.999866	0.0365177	0.992063
	0.045717	0.997375	0.89204	0.999866	0.0365283	0.992063
	0.0457225	0.997375	0.892146	0.999866	0.036539	0.992063
	0.045728	0.997375	0.892253	0.999866	0.0365497	0.992063
	0.0457335	0.997375	0.892359	0.999866	0.0365604	0.992063
	0.045739	0.997375	0.892465	0.999866	0.0365711	0.992063
	0.0457446	0.997375	0.892572	0.999866	0.0365818	0.992063
	0.0457501	0.997375	0.892678	0.999866	0.0365925	0.992063
	0.0457556	0.997375	0.892785	0.999866	0.0366032	0.992063
	0.0457611	0.997375	0.892891	0.999866	0.0366139	0.992063
	0.0457666	0.997375	0.892998	0.999866	0.0366247	0.992063
	0.0457721	0.997375	0.893104	0.999866	0.0366354	0.992063
	0.0457776	0.997375	0.893211	0.999866	0.0366461	0.992063
	0.0457831	0.997375	0.893317	0.999866	0.0366569	0.992063
	0.0457886	0.997375	0.893424	0.999866	0.0366676	0.992063
	0.0457942	0.997375	0.893531	0.999866	0.0366784	0.992063
	0.0457997	0.997375	0.893637	0.999866	0.0366892	0.992063
	0.0458052	0.997375	0.893744	0.999866	0.0366999	0.992063
	0.0458107	0.997375	0.893851	0.999866	0.0367107	0.992063
	0.0458163	0.997375	0.893957	0.999866	0.0367215	0.992063
	0.0458218	0.997375	0.894064	0.999866	0.0367323	0.992063
	0.0458273	0.997375	0.894171	0.999866	0.0367431	0.992063
	0.0458328	0.997375	0.894278	0.999866	0.0367539	0.992063
	0.0458439	0.997375	0.894385	0.999866	0.0367647	0.992063
	0.0458494	0.997375	0.894492	0.999866	0.0367755	0.992063
	0.045855	0.997375	0.894598	0.999866	0.0367863	0.992063
	0.0458605	0.997375	0.894705	0.999866	0.0367972	0.992063
	0.045866	0.997375	0.894812	0.999866	0.036808	0.992063
	0.0458716	0.997375	0.894919	0.999866	0.0368189	0.992063
	0.0458771	0.997375	0.895026	0.999866	0.0368297	0.992063
	0.0458826	0.997375	0.897279	0.999866	0.0368406	0.992063
	0.0458882	0.997375	0.897387	0.999866	0.0368514	0.992063
	0.0458937	0.997375	0.897494	0.999866	0.0368623	0.992063
	0.0458993	0.997375	0.897602	0.999866	0.0368732	0.992063
	0.0459048	0.997375	0.89771	0.999866	0.036884	0.992063
	0.0459104	0.997375	0.897817	0.999866	0.0368949	0.992063
	0.0459159	0.997375	0.897925	0.999866	0.0369058	0.992063
	0.0459215	0.997375	0.898033	0.999866	0.0369167	0.992063
	0.045927	0.997375	0.89814	0.999866	0.0369276	0.992063
	0.0459326	0.997375	0.898248	0.999866	0.0369385	0.992063
	0.0459381	0.997375	0.898356	0.999866	0.0369495	0.992063
	0.0459437	0.997375	0.898464	0.999866	0.0369604	0.992063
	0.0459492	0.997375	0.898572	0.999866	0.0369713	0.992063
	0.0459548	0.997375	0.898679	0.999866	0.0369822	0.992063
	0.0459603	0.997375	0.898787	0.999866	0.0369932	0.992063
	0.0459659	0.997375	0.898895	0.999866	0.0370041	0.992063
	0.0459714	0.997375	0.899003	0.999866	0.0370151	0.992063
	0.045977	0.997375	0.899111	0.999866	0.0370261	0.992063
	0.0459826	0.997375	0.899219	0.999866	0.037037	0.992063
	0.0459881	0.997375	0.899327	0.999866	0.037048	0.992063
	0.0459937	0.997375	0.899435	0.999866	0.037059	0.992063
	0.0459993	0.997375	0.899543	0.999866	0.03707	0.992063
	0.0460048	0.997375	0.899651	0.999866	0.037081	0.992063
	0.0460104	0.997375	0.89976	0.999866	0.037092	0.992063
	0.046016	0.997375	0.899868	0.999866	0.037103	0.992063
	0.0460216	0.997375	0.899976	0.999866	0.037114	0.992063
	0.0460271	0.997375	0.900084	0.999866	0.037125	0.992063
	0.0460327	0.997375	0.900192	0.999866	0.0371361	0.992063
	0.0460383	0.997375	0.900301	0.999866	0.0371471	0.992063
	0.0460439	0.997375	0.900409	0.999866	0.0371581	0.992063
	0.0460494	0.997375	0.900517	0.999866	0.0371692	0.992063
	0.046055	0.997375	0.900626	0.999866	0.0371802	0.992063
	0.0460606	0.997375	0.900734	0.999866	0.0371913	0.992063
	0.0460662	0.997375	0.900842	0.999866	0.0372024	0.992063
	0.0460718	0.997375	0.900951	0.999866	0.0372135	0.992063
	0.0460774	0.997375	0.901059	0.999866	0.0372245	0.992063
	0.0460829	0.997375	0.901168	0.999866	0.0372356	0.992063
	0.0460885	0.997375	0.901276	0.999866	0.0372467	0.992063
	0.0460941	0.997375	0.901385	0.999866	0.0372578	0.992063
	0.0460997	0.997375	0.901493	0.999866	0.0372689	0.992063
	0.0461053	0.997375	0.901602	0.999866	0.03728	0.992063
	0.0461109	0.997375	0.90171	0.999866	0.0372912	0.992063
	0.0461165	0.997375	0.901819	0.999866	0.0373023	0.992063
	0.0461221	0.997375	0.901928	0.999866	0.0373134	0.992063
	0.0461277	0.997375	0.902036	0.999866	0.0373246	0.992063
	0.0461333	0.997375	0.902145	0.999866	0.0373357	0.992063
	0.0461389	0.997375	0.902254	0.999866	0.0373469	0.992063
	0.0461445	0.997375	0.902363	0.999866	0.037358	0.992063
	0.0461501	0.997375	0.902471	0.999866	0.0373804	0.992063
	0.0461557	0.997375	0.90258	0.999866	0.0373916	0.992063
	0.0461613	0.997375	0.902689	0.999866	0.0374028	0.992063
	0.0461669	0.997375	0.902798	0.999866	0.0374139	0.992063
	0.0461725	0.997375	0.902907	0.999866	0.0374251	0.992063
	0.0461782	0.997375	0.903016	0.999866	0.0374364	0.992063
	0.0461838	0.997375	0.903125	0.999866	0.0374476	0.992063
	0.0461894	0.997375	0.903234	0.999866	0.0374588	0.992063
	0.046195	0.997375	0.903343	0.999866	0.03747	0.992063
	0.0462006	0.997375	0.903452	0.999866	0.0374813	0.992063
	0.0462062	0.997375	0.903561	0.999866	0.0374925	0.992063
	0.0462118	0.997375	0.90367	0.999866	0.0375038	0.992063
	0.0462175	0.997375	0.903779	0.999866	0.037515	0.992063
	0.0462231	0.997375	0.903888	0.999866	0.0375263	0.992063
	0.0462287	0.997375	0.903997	0.999866	0.0375375	0.992063
	0.0462343	0.997375	0.904106	0.999866	0.0375488	0.992063
	0.04624	0.997375	0.904215	0.999866	0.0375601	0.992063
	0.0462456	0.997375	0.904325	0.999866	0.0375714	0.992063
	0.0462512	0.997375	0.904434	0.999866	0.0375827	0.992063
	0.0462568	0.997375	0.904543	0.999866	0.037594	0.992063
	0.0462625	0.997375	0.904653	0.999866	0.0376053	0.992063
	0.0462681	0.997375	0.904762	0.999866	0.0376166	0.992063
	0.0462737	0.997375	0.904871	0.999866	0.0376279	0.992063
	0.0462794	0.997375	0.904981	0.999866	0.0376393	0.992063
	0.046285	0.997375	0.90509	0.999866	0.0376506	0.992063
	0.0462907	0.997375	0.9052	0.999866	0.0376619	0.992063
	0.0462963	0.997375	0.905309	0.999866	0.0376733	0.992063
	0.0463019	0.997375	0.905418	0.999866	0.0376847	0.992063
	0.0463076	0.997375	0.905528	0.999866	0.037696	0.992063
	0.0463132	0.997375	0.905638	0.999866	0.0377074	0.992063
	0.0463189	0.997375	0.905747	0.999866	0.0377188	0.992063
	0.0463245	0.997375	0.905857	0.999866	0.0377302	0.992063
	0.0463302	0.997375	0.905966	0.999866	0.0377415	0.992063
	0.0463358	0.997375	0.906076	0.999866	0.0377529	0.992063
	0.0463415	0.997375	0.906186	0.999866	0.0377644	0.992063
	0.0463471	0.997375	0.906295	0.999866	0.0377758	0.992063
	0.0463528	0.997375	0.906405	0.999866	0.0377872	0.992063
	0.0463584	0.997375	0.906515	0.999866	0.0377986	0.992063
	0.0463641	0.997375	0.906625	0.999866	0.03781	0.992063
	0.0463697	0.997375	0.906734	0.999866	0.0378215	0.992063
	0.0463754	0.997375	0.906844	0.999866	0.0378329	0.992063
	0.0463811	0.997375	0.906954	0.999866	0.0378444	0.992063
	0.0463867	0.997375	0.907064	0.999866	0.0378558	0.992063
	0.0463924	0.997375	0.907174	0.999866	0.0378673	0.992063
	0.046398	0.997375	0.907284	0.999866	0.0378788	0.992063
	0.0464037	0.997375	0.907394	0.999866	0.0378903	0.992063
	0.0464094	0.997375	0.907504	0.999866	0.0379018	0.992063
	0.046415	0.997375	0.907614	0.999866	0.0379133	0.992063
	0.0464207	0.997375	0.907724	0.999866	0.0379248	0.992063
	0.0464264	0.997375	0.907834	0.999866	0.0379363	0.992063
	0.0464321	0.997375	0.907944	0.999866	0.0379478	0.992063
	0.0464377	0.997375	0.908054	0.999866	0.0379593	0.992063
	0.0464434	0.997375	0.908165	0.999866	0.0379708	0.992063
	0.0464491	0.997375	0.908275	0.999866	0.0379824	0.992063
	0.0464548	0.997375	0.908385	0.999866	0.0379939	0.992063
	0.0464604	0.997375	0.908495	0.999866	0.0380055	0.992063
	0.0464661	0.997375	0.908605	0.999866	0.038017	0.992063
	0.0464718	0.997375	0.908716	0.999866	0.0380286	0.992063
	0.0464775	0.997375	0.908826	0.999866	0.0380402	0.992063
	0.0464832	0.997375	0.908936	0.999866	0.0380518	0.992063
	0.0464889	0.997375	0.909047	0.999866	0.0380633	0.992063
	0.0464946	0.997375	0.909157	0.999866	0.0380749	0.992063
	0.0465002	0.997375	0.909268	0.999866	0.0380865	0.992063
	0.0465059	0.997375	0.909378	0.999866	0.0380981	0.992063
	0.0465116	0.997375	0.909489	0.999866	0.0381098	0.992063
	0.0465173	0.997375	0.909599	0.999866	0.0381214	0.992063
	0.046523	0.997375	0.90971	0.999866	0.038133	0.992063
	0.0465287	0.997375	0.90982	0.999866	0.0381446	0.992063
	0.0465344	0.997375	0.909931	0.999866	0.0381563	0.992063
	0.0465401	0.997375	0.910041	0.999866	0.0381679	0.992063
	0.0465458	0.997375	0.910152	0.999866	0.0381796	0.992063
	0.0465515	0.997375	0.910263	0.999866	0.0381913	0.992063
	0.0465572	0.997375	0.910373	0.999866	0.0382029	0.992063
	0.0465629	0.997375	0.910484	0.999866	0.0382146	0.992063
	0.0465686	0.997375	0.910595	0.999866	0.0382263	0.992063
	0.0465743	0.997375	0.910706	0.999866	0.038238	0.992063
	0.04658	0.997375	0.910816	0.999866	0.0382497	0.992063
	0.0465858	0.997375	0.910927	0.999866	0.0382614	0.992063
	0.0465915	0.997375	0.911038	0.999866	0.0382731	0.992063
	0.0465972	0.997375	0.911149	0.999866	0.0382848	0.992063
	0.0466029	0.997375	0.91126	0.999866	0.0382966	0.992063
	0.0466086	0.997375	0.911371	0.999866	0.0383083	0.992063
	0.0466143	0.997375	0.911482	0.999866	0.03832	0.992063
	0.04662	0.997375	0.911593	0.999866	0.0383318	0.992063
	0.0466258	0.997375	0.911704	0.999866	0.0383436	0.992063
	0.0466315	0.997375	0.911815	0.999866	0.0383553	0.992063
	0.0466372	0.997375	0.911926	0.999866	0.0383671	0.992063
	0.0466429	0.997375	0.912037	0.999866	0.0383789	0.992063
	0.0466487	0.997375	0.912148	0.999866	0.0383907	0.992063
	0.0466544	0.997375	0.912259	0.999866	0.0384025	0.992063
	0.0466601	0.997375	0.912371	0.999866	0.0384143	0.992063
	0.0466658	0.997375	0.912482	0.999866	0.0384261	0.992063
	0.0466716	0.997375	0.912593	0.999866	0.0384379	0.992063
	0.0466773	0.997375	0.912704	0.999866	0.0384497	0.992063
	0.046683	0.997375	0.912694	0.999733	0.0384615	0.992063
	0.0466888	0.997375	0.912805	0.999733	0.0384734	0.992063
	0.0466945	0.997375	0.912916	0.999733	0.0384852	0.992063
	0.0467003	0.997375	0.913028	0.999733	0.0384971	0.992063
	0.046706	0.997375	0.913139	0.999733	0.0385089	0.992063
	0.0467117	0.997375	0.91325	0.999733	0.0385208	0.992063
	0.0467175	0.997375	0.913362	0.999733	0.0385327	0.992063
	0.0467232	0.997375	0.913473	0.999733	0.0385446	0.992063
	0.046729	0.997375	0.913585	0.999733	0.0385564	0.992063
	0.0467347	0.997375	0.913696	0.999733	0.0385683	0.992063
	0.0467405	0.997375	0.913686	0.999599	0.0385802	0.992063
	0.0467462	0.997375	0.913797	0.999599	0.0385922	0.992063
	0.046752	0.997375	0.913909	0.999599	0.0386041	0.992063
	0.0467577	0.997375	0.914021	0.999599	0.038616	0.992063
	0.0467635	0.997375	0.914132	0.999599	0.0386279	0.992063
	0.0467692	0.997375	0.914244	0.999599	0.0386399	0.992063
	0.046775	0.997375	0.914233	0.999466	0.0386518	0.992063
	0.0467807	0.997375	0.914345	0.999466	0.0386638	0.992063
	0.0467865	0.997375	0.914457	0.999466	0.0386757	0.992063
	0.0467923	0.997375	0.914569	0.999466	0.0386877	0.992063
	0.046798	0.997375	0.91468	0.999466	0.0386997	0.992063
	0.0468038	0.997375	0.914792	0.999466	0.0387117	0.992063
	0.0468096	0.997375	0.914904	0.999466	0.0387237	0.992063
	0.0468153	0.997375	0.915016	0.999466	0.0387357	0.992063
	0.0468211	0.997375	0.915128	0.999466	0.0387477	0.992063
	0.0468269	0.997375	0.91524	0.999466	0.0387597	0.992063
	0.0468326	0.997375	0.915352	0.999466	0.0387717	0.992063
	0.0468384	0.997375	0.915464	0.999466	0.0387837	0.992063
	0.0468442	0.997375	0.915576	0.999466	0.0387958	0.992063
	0.04685	0.997375	0.915688	0.999466	0.0388078	0.992063
	0.0468557	0.997375	0.9158	0.999466	0.0388199	0.992063
	0.0468615	0.997375	0.915912	0.999466	0.0388319	0.992063
	0.0468673	0.997375	0.916024	0.999466	0.038844	0.992063
	0.0468731	0.997375	0.916136	0.999466	0.0388561	0.992063
	0.0468789	0.997375	0.916248	0.999466	0.0388682	0.992063
	0.0468846	0.997375	0.916361	0.999466	0.0388802	0.992063
	0.0468904	0.997375	0.916473	0.999466	0.0388923	0.992063
	0.0468962	0.997375	0.916585	0.999466	0.0389045	0.992063
	0.046902	0.997375	0.916697	0.999466	0.0389166	0.992063
	0.0469078	0.997375	0.91681	0.999466	0.0389287	0.992063
	0.0469136	0.997375	0.916922	0.999466	0.0389408	0.992063
	0.0469194	0.997375	0.917034	0.999466	0.0389529	0.992063
	0.0469252	0.997375	0.917147	0.999466	0.0389651	0.992063
	0.046931	0.997375	0.917259	0.999466	0.0389772	0.992063
	0.0469368	0.997375	0.917372	0.999466	0.0389894	0.992063
	0.0469426	0.997375	0.917484	0.999466	0.0390016	0.992063
	0.0469484	0.997375	0.917597	0.999466	0.0390137	0.992063
	0.0469542	0.997375	0.917586	0.999332	0.0390259	0.992063
	0.04696	0.997375	0.917699	0.999332	0.0390381	0.992063
	0.0469658	0.997375	0.917812	0.999332	0.0390503	0.992063
	0.0469716	0.997375	0.917924	0.999332	0.0390625	0.992063
	0.0469774	0.997375	0.918037	0.999332	0.0390747	0.992063
	0.0469832	0.997375	0.918149	0.999332	0.0390869	0.992063
	0.046989	0.997375	0.918262	0.999332	0.0390992	0.992063
	0.0469948	0.997375	0.918375	0.999332	0.0391114	0.992063
	0.0470006	0.997375	0.918488	0.999332	0.0391236	0.992063
	0.0470064	0.997375	0.9186	0.999332	0.0391359	0.992063
	0.0470122	0.997375	0.918713	0.999332	0.0391481	0.992063
	0.0470181	0.997375	0.918826	0.999332	0.0391604	0.992063
	0.0470239	0.997375	0.918806	0.999065	0.0391727	0.992063
	0.0470297	0.997375	0.918919	0.999065	0.039185	0.992063
	0.0470355	0.997375	0.919032	0.999065	0.0391972	0.992063
	0.0470413	0.997375	0.919145	0.999065	0.0392095	0.992063
	0.0470472	0.997375	0.919258	0.999065	0.0392218	0.992063
	0.047053	0.997375	0.919371	0.999065	0.0392341	0.992063
	0.0470588	0.997375	0.919484	0.999065	0.0392465	0.992063
	0.0470647	0.997375	0.919597	0.999065	0.0392588	0.992063
	0.0470705	0.997375	0.91971	0.999065	0.0392711	0.992063
	0.0470763	0.997375	0.919823	0.999065	0.0392835	0.992063
	0.0470821	0.997375	0.919936	0.999065	0.0392958	0.992063
	0.047088	0.997375	0.920049	0.999065	0.0393082	0.992063
	0.0470938	0.997375	0.920039	0.998931	0.0393205	0.992063
	0.0470997	0.997375	0.920153	0.998931	0.0393329	0.992063
	0.0471055	0.997375	0.920266	0.998931	0.0393453	0.992063
	0.0471113	0.997375	0.920379	0.998931	0.0393577	0.992063
	0.0471172	0.997375	0.920492	0.998931	0.0393701	0.992063
	0.047123	0.997375	0.920606	0.998931	0.0393825	0.992063
	0.0471289	0.997375	0.920719	0.998931	0.0393949	0.992063
	0.0471347	0.997375	0.920832	0.998931	0.0394073	0.992063
	0.0471406	0.997375	0.920946	0.998931	0.0394197	0.992063
	0.0471464	0.997375	0.920936	0.998798	0.0394322	0.992063
	0.0471523	0.997375	0.921049	0.998798	0.0394446	0.992063
	0.0471581	0.997375	0.921163	0.998798	0.0394571	0.992063
	0.047164	0.997375	0.921276	0.998798	0.0394695	0.992063
	0.0471698	0.997375	0.92139	0.998798	0.039482	0.992063
	0.0471757	0.997375	0.921503	0.998798	0.0394945	0.992063
	0.0471815	0.997375	0.921617	0.998798	0.039507	0.992063
	0.0471874	0.997375	0.921731	0.998798	0.0395194	0.992063
	0.0471932	0.997375	0.921844	0.998798	0.0395319	0.992063
	0.0471991	0.997375	0.921958	0.998798	0.0395444	0.992063
	0.047205	0.997375	0.922072	0.998798	0.039557	0.992063
	0.0472108	0.997375	0.922185	0.998798	0.0395695	0.992063
	0.0472167	0.997375	0.922299	0.998798	0.039582	0.992063
	0.0472226	0.997375	0.922413	0.998798	0.0395946	0.992063
	0.0472284	0.997375	0.922403	0.998664	0.0396071	0.992063
	0.0472343	0.997375	0.922517	0.998664	0.0396197	0.992063
	0.0472402	0.997375	0.922631	0.998664	0.0396322	0.992063
	0.0472461	0.997375	0.922745	0.998664	0.0396448	0.992063
	0.0472519	0.997375	0.922859	0.998664	0.0396574	0.992063
	0.0472578	0.997375	0.922972	0.998664	0.0396699	0.992063
	0.0472637	0.997375	0.922963	0.998531	0.0396825	0.992063
	0.0472696	0.997375	0.922953	0.998397	0.0396951	0.992063
	0.0472754	0.997375	0.923067	0.998397	0.0397078	0.992063
	0.0472813	0.997375	0.923181	0.998397	0.0397204	0.992063
	0.0472931	0.997375	0.923295	0.998397	0.039733	0.992063
	0.047299	0.997375	0.92341	0.998397	0.0397456	0.992063
	0.0473049	0.997375	0.923524	0.998397	0.0397583	0.992063
	0.0473108	0.997375	0.923514	0.998264	0.0397709	0.992063
	0.0473166	0.997375	0.923628	0.998264	0.0397836	0.992063
	0.0473225	0.997375	0.923742	0.998264	0.0397962	0.992063
	0.0473284	0.997375	0.923857	0.998264	0.0398089	0.992063
	0.0473343	0.997375	0.923971	0.998264	0.0398216	0.992063
	0.0473402	0.997375	0.924085	0.998264	0.0398343	0.992063
	0.0473461	0.997375	0.924199	0.998264	0.039847	0.992063
	0.047352	0.997375	0.924314	0.998264	0.0398597	0.992063
	0.0473579	0.997375	0.924428	0.998264	0.0398724	0.992063
	0.0473638	0.997375	0.924542	0.998264	0.0398851	0.992063
	0.0473697	0.997375	0.924657	0.998264	0.0398979	0.992063
	0.0473756	0.997375	0.924771	0.998264	0.0399106	0.992063
	0.0473815	0.997375	0.924762	0.99813	0.0399233	0.992063
	0.0473875	0.997375	0.924876	0.99813	0.0399361	0.992063
	0.0473934	0.997375	0.924991	0.99813	0.0399489	0.992063
	0.0473993	0.997375	0.925105	0.99813	0.0399616	0.992063
	0.0474052	0.997375	0.92522	0.99813	0.0399744	0.992063
	0.0474111	0.997375	0.925334	0.99813	0.0399872	0.992063
	0.047417	0.997375	0.925449	0.99813	0.04	0.992063
	0.0474229	0.997375	0.925564	0.99813	0.0400128	0.992063
	0.0474289	0.997375	0.925678	0.99813	0.0400256	0.992063
	0.0474348	0.997375	0.925793	0.99813	0.0400384	0.992063
	0.0474407	0.997375	0.925908	0.99813	0.0400513	0.992063
	0.0474466	0.997375	0.926022	0.99813	0.0400641	0.992063
	0.0474525	0.997375	0.926137	0.99813	0.0400769	0.992063
	0.0474585	0.997375	0.926252	0.99813	0.0400898	0.992063
	0.0474644	0.997375	0.926367	0.99813	0.0401027	0.992063
	0.0474703	0.997375	0.926482	0.99813	0.0401155	0.992063
	0.0474763	0.997375	0.926596	0.99813	0.0401284	0.992063
	0.0474822	0.997375	0.926711	0.99813	0.0401413	0.992063
	0.0474881	0.997375	0.926702	0.997997	0.0401542	0.992063
	0.0474941	0.997375	0.926817	0.997997	0.0401671	0.992063
	0.0475	0.997375	0.926932	0.997997	0.04018	0.992063
	0.0475059	0.997375	0.927047	0.997997	0.0401929	0.992063
	0.0475119	0.997375	0.927162	0.997997	0.0402059	0.992063
	0.0475178	0.997375	0.927277	0.997997	0.0402188	0.992063
	0.0475238	0.997375	0.927392	0.997997	0.0402317	0.992063
	0.0475297	0.997375	0.927507	0.997997	0.0402447	0.992063
	0.0475357	0.997375	0.927623	0.997997	0.0402576	0.992063
	0.0475416	0.997375	0.927738	0.997997	0.0402706	0.992063
	0.0475475	0.997375	0.927729	0.997863	0.0402836	0.992063
	0.0475535	0.997375	0.927844	0.997863	0.0402966	0.992063
	0.0475594	0.997375	0.927959	0.997863	0.0403096	0.992063
	0.0475654	0.997375	0.928075	0.997863	0.0403226	0.992063
	0.0475714	0.997375	0.92819	0.997863	0.0403356	0.992063
	0.0475773	0.997375	0.928181	0.997729	0.0403486	0.992063
	0.0475833	0.997375	0.928296	0.997729	0.0403616	0.992063
	0.0475892	0.997375	0.928412	0.997729	0.0403747	0.992063
	0.0475952	0.997375	0.928527	0.997729	0.0403877	0.992063
	0.0476012	0.997375	0.928642	0.997729	0.0404008	0.992063
	0.0476071	0.997375	0.928758	0.997729	0.0404138	0.992063
	0.0476131	0.997375	0.928873	0.997729	0.0404269	0.992063
	0.047619	0.997375	0.928989	0.997729	0.0404531	0.992063
	0.047625	0.997375	0.929104	0.997729	0.0404662	0.992063
	0.047631	0.997375	0.92922	0.997729	0.0404793	0.992063
	0.047637	0.997375	0.929336	0.997729	0.0404924	0.992063
	0.0476429	0.997375	0.929451	0.997729	0.0405055	0.992063
	0.0476489	0.997375	0.929567	0.997729	0.0405186	0.992063
	0.0476549	0.997375	0.929683	0.997729	0.0405318	0.992063
	0.0476609	0.997375	0.929798	0.997729	0.0405449	0.992063
	0.0476668	0.997375	0.929914	0.997729	0.0405581	0.992063
	0.0476728	0.997375	0.929905	0.997596	0.0405712	0.992063
	0.0476788	0.997375	0.930021	0.997596	0.0405844	0.992063
	0.0476848	0.997375	0.930012	0.997462	0.0405976	0.992063
	0.0476908	0.997375	0.930128	0.997462	0.0406108	0.992063
	0.0476967	0.997375	0.930244	0.997462	0.040624	0.992063
	0.0477027	0.997375	0.93036	0.997462	0.0406372	0.992063
	0.0477087	0.997375	0.930476	0.997462	0.0406504	0.992063
	0.0477147	0.997375	0.930592	0.997462	0.0406636	0.992063
	0.0477207	0.997375	0.930708	0.997462	0.0406769	0.992063
	0.0477267	0.997375	0.930824	0.997462	0.0406901	0.992063
	0.0477327	0.997375	0.93094	0.997462	0.0407034	0.992063
	0.0477387	0.997375	0.931056	0.997462	0.0407166	0.992063
	0.0477447	0.997375	0.931172	0.997462	0.0407299	0.992063
	0.0477507	0.997375	0.931163	0.997329	0.0407432	0.992063
	0.0477567	0.997375	0.93128	0.997329	0.0407564	0.992063
	0.0477627	0.997375	0.931396	0.997329	0.0407697	0.992063
	0.0477687	0.997375	0.931387	0.997195	0.040783	0.992063
	0.0477747	0.997375	0.931379	0.997062	0.0407963	0.992063
	0.0477807	0.997375	0.931495	0.997062	0.0408097	0.992063
	0.0477867	0.997375	0.931611	0.997062	0.040823	0.992063
	0.0477927	0.997375	0.931727	0.997062	0.0408363	0.992063
	0.0477987	0.997375	0.931844	0.997062	0.0408497	0.992063
	0.0478048	0.997375	0.93196	0.997062	0.040863	0.992063
	0.0478108	0.997375	0.932076	0.997062	0.0408764	0.992063
	0.0478168	0.997375	0.932193	0.997062	0.0408898	0.992063
	0.0478228	0.997375	0.932309	0.997062	0.0409031	0.992063
	0.0478288	0.997375	0.932426	0.997062	0.0409165	0.992063
	0.0478348	0.997375	0.932417	0.996928	0.0409299	0.992063
	0.0478409	0.997375	0.932534	0.996928	0.0409433	0.992063
	0.0478469	0.997375	0.93265	0.996928	0.0409567	0.992063
	0.0478529	0.997375	0.932767	0.996928	0.0409702	0.992063
	0.0478589	0.997375	0.932883	0.996928	0.0409836	0.992063
	0.047865	0.997375	0.933	0.996928	0.040997	0.992063
	0.047871	0.997375	0.932992	0.996794	0.0410105	0.992063
	0.047877	0.997375	0.933108	0.996794	0.041024	0.992063
	0.0478831	0.997375	0.933225	0.996794	0.0410374	0.992063
	0.0478891	0.997375	0.933342	0.996794	0.0410509	0.992063
	0.0478951	0.997375	0.933333	0.996661	0.0410644	0.992063
	0.0479012	0.997375	0.93345	0.996661	0.0410779	0.992063
	0.0479072	0.997375	0.933442	0.996527	0.0410914	0.992063
	0.0479133	0.997375	0.933559	0.996527	0.0411049	0.992063
	0.0479193	0.997375	0.93355	0.996394	0.0411184	0.992063
	0.0479253	0.997375	0.933667	0.996394	0.041132	0.992063
	0.0479314	0.997375	0.933784	0.996394	0.0411455	0.992063
	0.0479374	0.997375	0.933901	0.996394	0.041159	0.992063
	0.0479435	0.997375	0.933893	0.99626	0.0411726	0.992063
	0.0479495	0.997375	0.93401	0.99626	0.0411862	0.992063
	0.0479556	0.997375	0.934126	0.99626	0.0411997	0.992063
	0.0479616	0.997375	0.934118	0.996127	0.0412133	0.992063
	0.0479677	0.997375	0.934235	0.996127	0.0412269	0.992063
	0.0479737	0.997375	0.934352	0.996127	0.0412405	0.992063
	0.0479798	0.997375	0.934344	0.995993	0.0412541	0.992063
	0.0479859	0.997375	0.934461	0.995993	0.0412677	0.992063
	0.0479919	0.997375	0.934453	0.995859	0.0412814	0.992063
	0.047998	0.997375	0.934445	0.995726	0.041295	0.992063
	0.048004	0.997375	0.934562	0.995726	0.0413087	0.992063
	0.0480101	0.997375	0.934679	0.995726	0.0413223	0.992063
	0.0480162	0.997375	0.934796	0.995726	0.041336	0.992063
	0.0480222	0.997375	0.934913	0.995726	0.0413497	0.992063
	0.0480283	0.997375	0.934905	0.995592	0.0413633	0.992063
	0.0480344	0.997375	0.935023	0.995592	0.041377	0.992063
	0.0480405	0.997375	0.93514	0.995592	0.0413907	0.992063
	0.0480465	0.997375	0.935257	0.995592	0.0414044	0.992063
	0.0480526	0.997375	0.935375	0.995592	0.0414182	0.992063
	0.0480587	0.997375	0.935492	0.995592	0.0414319	0.992063
	0.0480648	0.997375	0.935609	0.995592	0.0414456	0.992063
	0.0480708	0.997375	0.935727	0.995592	0.0414594	0.992063
	0.0480769	0.997375	0.935844	0.995592	0.0414731	0.992063
	0.048083	0.997375	0.935836	0.995459	0.0414869	0.992063
	0.0480891	0.997375	0.935954	0.995459	0.0415007	0.992063
	0.0480952	0.997375	0.936071	0.995459	0.0415144	0.992063
	0.0481013	0.997375	0.936063	0.995325	0.0415282	0.992063
	0.0481074	0.997375	0.936055	0.995192	0.041542	0.992063
	0.0481134	0.997375	0.936047	0.995058	0.0415559	0.992063
	0.0481195	0.997375	0.936165	0.995058	0.0415697	0.992063
	0.0481256	0.997375	0.936283	0.995058	0.0415835	0.992063
	0.0481317	0.997375	0.9364	0.995058	0.0415973	0.992063
	0.0481378	0.997375	0.936518	0.995058	0.0416112	0.992063
	0.0481439	0.997375	0.936636	0.995058	0.041625	0.992063
	0.04815	0.997375	0.936753	0.995058	0.0416389	0.992063
	0.0481561	0.997375	0.936745	0.994925	0.0416528	0.992063
	0.0481622	0.997375	0.936863	0.994925	0.0416667	0.992063
	0.0481683	0.997375	0.936855	0.994791	0.0416806	0.992063
	0.0481744	0.997375	0.936847	0.994657	0.0416945	0.992063
	0.0481806	0.997375	0.936965	0.994657	0.0417084	0.992063
	0.0481867	0.997375	0.937083	0.994657	0.0417223	0.992063
	0.0481928	0.997375	0.937201	0.994657	0.0417362	0.992063
	0.0481989	0.997375	0.937319	0.994657	0.0417502	0.992063
	0.048205	0.997375	0.937437	0.994657	0.0417641	0.992063
	0.0482111	0.997375	0.937555	0.994657	0.0417781	0.992063
	0.0482172	0.997375	0.937547	0.994524	0.041792	0.992063
	0.0482234	0.997375	0.937665	0.994524	0.041806	0.992063
	0.0482295	0.997375	0.937657	0.99439	0.04182	0.992063
	0.0482356	0.997375	0.937776	0.99439	0.041834	0.992063
	0.0482417	0.997375	0.937894	0.99439	0.041848	0.992063
	0.0482478	0.997375	0.937886	0.994257	0.041862	0.992063
	0.048254	0.997375	0.938004	0.994257	0.041876	0.992063
	0.0482601	0.997375	0.938122	0.994257	0.0418901	0.992063
	0.0482662	0.997375	0.93824	0.994257	0.0419041	0.992063
	0.0482724	0.997375	0.938359	0.994257	0.0419182	0.992063
	0.0482785	0.997375	0.938351	0.994123	0.0419322	0.992063
	0.0482846	0.997375	0.938343	0.99399	0.0416107	0.984127
	0.0482908	0.997375	0.938462	0.99399	0.0416247	0.984127
	0.0482969	0.997375	0.93858	0.99399	0.0416387	0.984127
	0.048303	0.997375	0.938698	0.99399	0.0416527	0.984127
	0.0483092	0.997375	0.938817	0.99399	0.0416667	0.984127
	0.0483153	0.997375	0.938809	0.993856	0.0416807	0.984127
	0.0483215	0.997375	0.938927	0.993856	0.0416947	0.984127
	0.0483276	0.997375	0.939046	0.993856	0.0417087	0.984127
	0.0483338	0.997375	0.939164	0.993856	0.0417227	0.984127
	0.0483399	0.997375	0.939157	0.993722	0.0417368	0.984127
	0.0483461	0.997375	0.939275	0.993722	0.0417508	0.984127
	0.0483522	0.997375	0.939268	0.993589	0.0417649	0.984127
	0.0483584	0.997375	0.939386	0.993589	0.041779	0.984127
	0.0483645	0.997375	0.939505	0.993589	0.0417931	0.984127
	0.0483707	0.997375	0.939497	0.993455	0.0418071	0.984127
	0.0483768	0.997375	0.93949	0.993322	0.0418212	0.984127
	0.048383	0.997375	0.939608	0.993322	0.0418354	0.984127
	0.0483892	0.997375	0.939601	0.993188	0.0418495	0.984127
	0.0483953	0.997375	0.939719	0.993188	0.0418636	0.984127
	0.0484015	0.997375	0.939838	0.993188	0.0418777	0.984127
	0.0484076	0.997375	0.939957	0.993188	0.0418919	0.984127
	0.0484138	0.997375	0.939949	0.993055	0.041906	0.984127
	0.04842	0.997375	0.939942	0.992921	0.0419202	0.984127
	0.0484262	0.997375	0.940061	0.992921	0.0419344	0.984127
	0.0484323	0.997375	0.940053	0.992787	0.0419486	0.984127
	0.0484385	0.997375	0.940172	0.992787	0.0419628	0.984127
	0.0484447	0.997375	0.940164	0.992654	0.041977	0.984127
	0.0484508	0.997375	0.940283	0.992654	0.0419912	0.984127
	0.048457	0.997375	0.940402	0.992654	0.0420054	0.984127
	0.0484632	0.997375	0.940521	0.992654	0.0420197	0.984127
	0.0484694	0.997375	0.940514	0.99252	0.0420339	0.984127
	0.0484756	0.997375	0.940506	0.992387	0.0420482	0.984127
	0.0484818	0.997375	0.940499	0.992253	0.0420624	0.984127
	0.0484879	0.997375	0.940491	0.99212	0.0420767	0.984127
	0.0484941	0.997375	0.94061	0.99212	0.042091	0.984127
	0.0485003	0.997375	0.940729	0.99212	0.0421053	0.984127
	0.0485065	0.997375	0.940722	0.991986	0.0421196	0.984127
	0.0485127	0.997375	0.940714	0.991853	0.0421339	0.984127
	0.0485189	0.997375	0.940834	0.991853	0.0421482	0.984127
	0.0485251	0.997375	0.940826	0.991719	0.0421625	0.984127
	0.0485313	0.997375	0.940945	0.991719	0.0421769	0.984127
	0.0485375	0.997375	0.941065	0.991719	0.0421912	0.984127
	0.0485437	0.997375	0.941303	0.991719	0.0422056	0.984127
	0.0485499	0.997375	0.941296	0.991585	0.04222	0.984127
	0.0485561	0.997375	0.941415	0.991585	0.0422343	0.984127
	0.0485623	0.997375	0.941535	0.991585	0.0422487	0.984127
	0.0485685	0.997375	0.941654	0.991585	0.0422631	0.984127
	0.0485747	0.997375	0.941647	0.991452	0.0422775	0.984127
	0.0485809	0.997375	0.941639	0.991318	0.042292	0.984127
	0.0485871	0.997375	0.941632	0.991185	0.0423064	0.984127
	0.0485934	0.997375	0.941624	0.991051	0.0423208	0.984127
	0.0485996	0.997375	0.941617	0.990918	0.0423353	0.984127
	0.0486058	0.997375	0.941736	0.990918	0.0423497	0.984127
	0.048612	0.997375	0.941729	0.990784	0.0423642	0.984127
	0.0486182	0.997375	0.941849	0.990784	0.0423787	0.984127
	0.0486244	0.997375	0.941968	0.990784	0.0423932	0.984127
	0.0486307	0.997375	0.941961	0.99065	0.0424077	0.984127
	0.0486369	0.997375	0.942081	0.99065	0.0424222	0.984127
	0.0486431	0.997375	0.9422	0.99065	0.0424367	0.984127
	0.0486493	0.997375	0.94232	0.99065	0.0424512	0.984127
	0.0486556	0.997375	0.942313	0.990517	0.0424658	0.984127
	0.0486618	0.997375	0.942305	0.990383	0.0424803	0.984127
	0.048668	0.997375	0.942425	0.990383	0.0424949	0.984127
	0.0486743	0.997375	0.942418	0.99025	0.0425094	0.984127
	0.0486805	0.997375	0.94241	0.990116	0.042524	0.984127
	0.0486867	0.997375	0.942403	0.989983	0.0425386	0.984127
	0.048693	0.997375	0.942523	0.989983	0.0425532	0.984127
	0.0486992	0.997375	0.942516	0.989849	0.0425678	0.984127
	0.0487055	0.997375	0.942508	0.989716	0.0425824	0.984127
	0.0487117	0.997375	0.942501	0.989582	0.042597	0.984127
	0.0487179	0.997375	0.942494	0.989448	0.0426117	0.984127
	0.0487242	0.997375	0.942486	0.989315	0.0426263	0.984127
	0.0487304	0.997375	0.942606	0.989315	0.042641	0.984127
	0.0487367	0.997375	0.942726	0.989315	0.0426557	0.984127
	0.0487429	0.997375	0.942719	0.989181	0.0426703	0.984127
	0.0487492	0.997375	0.942712	0.989048	0.042685	0.984127
	0.0487555	0.997375	0.942832	0.989048	0.0426997	0.984127
	0.0487617	0.997375	0.942824	0.988914	0.0427144	0.984127
	0.048768	0.997375	0.942944	0.988914	0.0427292	0.984127
	0.0487742	0.997375	0.942937	0.988781	0.0427439	0.984127
	0.0487805	0.997375	0.943057	0.988781	0.0427586	0.984127
	0.0487868	0.997375	0.94305	0.988647	0.0427734	0.984127
	0.048793	0.997375	0.943043	0.988513	0.0427881	0.984127
	0.0487993	0.997375	0.943036	0.98838	0.0428029	0.984127
	0.0488055	0.997375	0.943156	0.98838	0.0428177	0.984127
	0.0488118	0.997375	0.943276	0.98838	0.0428325	0.984127
	0.0488181	0.997375	0.943269	0.988246	0.0428473	0.984127
	0.0488244	0.997375	0.943389	0.988246	0.0428621	0.984127
	0.0488306	0.997375	0.943509	0.988246	0.0428769	0.984127
	0.0488369	0.997375	0.943502	0.988113	0.0428917	0.984127
	0.0488432	0.997375	0.943495	0.987979	0.0429066	0.984127
	0.0488495	0.997375	0.943488	0.987846	0.0429214	0.984127
	0.0488557	0.997375	0.94348	0.987712	0.0429363	0.984127
	0.048862	0.997375	0.943601	0.987712	0.0429512	0.984127
	0.0488683	0.997375	0.943594	0.987578	0.042966	0.984127
	0.0488746	0.997375	0.943714	0.987578	0.0429809	0.984127
	0.0488809	0.997375	0.943835	0.987578	0.0429958	0.984127
	0.0488872	0.997375	0.943827	0.987445	0.0430108	0.984127
	0.0488935	0.997375	0.94382	0.987311	0.0430257	0.984127
	0.0488998	0.997375	0.943813	0.987178	0.0430406	0.984127
	0.048906	0.997375	0.943934	0.987178	0.0430556	0.984127
	0.0489123	0.997375	0.943926	0.987044	0.0430705	0.984127
	0.0489186	0.997375	0.943919	0.986911	0.0430855	0.984127
	0.0489249	0.997375	0.943912	0.986777	0.0431005	0.984127
	0.0489312	0.997375	0.944033	0.986777	0.0431154	0.984127
	0.0489375	0.997375	0.944026	0.986644	0.0431304	0.984127
	0.0489438	0.997375	0.944018	0.98651	0.0431454	0.984127
	0.0489501	0.997375	0.944011	0.986376	0.0431605	0.984127
	0.0489565	0.997375	0.944004	0.986243	0.0431755	0.984127
	0.0489628	0.997375	0.943997	0.986109	0.0431905	0.984127
	0.0489691	0.997375	0.944118	0.986109	0.0432056	0.984127
	0.0489754	0.997375	0.944238	0.986109	0.0432206	0.984127
	0.0489817	0.997375	0.944231	0.985976	0.0432357	0.984127
	0.048988	0.997375	0.944224	0.985842	0.0432508	0.984127
	0.0489943	0.997375	0.944217	0.985709	0.0432659	0.984127
	0.0490006	0.997375	0.944338	0.985709	0.043281	0.984127
	0.049007	0.997375	0.944331	0.985575	0.0432961	0.984127
	0.0490133	0.997375	0.944324	0.985441	0.0433112	0.984127
	0.0490196	0.997375	0.944316	0.985308	0.0433263	0.984127
	0.0490259	0.997375	0.944309	0.985174	0.0433415	0.984127
	0.0490323	0.997375	0.944302	0.985041	0.0433566	0.984127
	0.0490386	0.997375	0.944295	0.984907	0.0433718	0.984127
	0.0490449	0.997375	0.944416	0.984907	0.043387	0.984127
	0.0490512	0.997375	0.944537	0.984907	0.0434022	0.984127
	0.0490576	0.997375	0.94453	0.984774	0.0434174	0.984127
	0.0490639	0.997375	0.944651	0.984774	0.0434326	0.984127
	0.0490702	0.997375	0.944772	0.984774	0.0434478	0.984127
	0.0490766	0.997375	0.944765	0.98464	0.043463	0.984127
	0.0490829	0.997375	0.944886	0.98464	0.0434783	0.984127
	0.0490893	0.997375	0.944879	0.984506	0.0434935	0.984127
	0.0490956	0.997375	0.945	0.984506	0.0435088	0.984127
	0.049102	0.997375	0.944993	0.984373	0.043524	0.984127
	0.0491083	0.997375	0.944986	0.984239	0.0435393	0.984127
	0.0491146	0.997375	0.944979	0.984106	0.0435546	0.984127
	0.049121	0.997375	0.944972	0.983972	0.0435699	0.984127
	0.0491273	0.997375	0.945093	0.983972	0.0435852	0.984127
	0.0491337	0.997375	0.945086	0.983839	0.0436006	0.984127
	0.04914	0.997375	0.945079	0.983705	0.0436159	0.984127
	0.0491464	0.997375	0.945072	0.983572	0.0436312	0.984127
	0.0491528	0.997375	0.945193	0.983572	0.0436466	0.984127
	0.0491591	0.997375	0.945186	0.983438	0.043662	0.984127
	0.0491655	0.997375	0.945307	0.983438	0.0436774	0.984127
	0.0491718	0.997375	0.9453	0.983304	0.0436927	0.984127
	0.0491782	0.997375	0.945293	0.983171	0.0437081	0.984127
	0.0491846	0.997375	0.945286	0.983037	0.0437236	0.984127
	0.0491909	0.997375	0.945279	0.982904	0.043739	0.984127
	0.0491973	0.997375	0.945272	0.98277	0.0437544	0.984127
	0.0492037	0.997375	0.945265	0.982637	0.0437699	0.984127
	0.04921	0.997375	0.945258	0.982503	0.0437853	0.984127
	0.0492164	0.997375	0.94538	0.982503	0.0438008	0.984127
	0.0492228	0.997375	0.945373	0.982369	0.0438163	0.984127
	0.0492292	0.997375	0.945366	0.982236	0.0438317	0.984127
	0.0492356	0.997375	0.945359	0.982102	0.0438472	0.984127
	0.0492419	0.997375	0.945352	0.981969	0.0438628	0.984127
	0.0492483	0.997375	0.945473	0.981969	0.0438783	0.984127
	0.0492547	0.997375	0.945466	0.981835	0.0438938	0.984127
	0.0492611	0.997375	0.945588	0.981835	0.0439093	0.984127
	0.0492675	0.997375	0.945581	0.981702	0.0439249	0.984127
	0.0492739	0.997375	0.945574	0.981568	0.0439405	0.984127
	0.0492802	0.997375	0.945696	0.981568	0.043956	0.984127
	0.0492866	0.997375	0.94581	0.981434	0.0439716	0.984127
	0.049293	0.997375	0.945803	0.981301	0.0439872	0.984127
	0.0492994	0.997375	0.945796	0.981167	0.0440028	0.984127
	0.0493058	0.997375	0.945918	0.981167	0.0440185	0.984127
	0.0493122	0.997375	0.945911	0.981034	0.0440341	0.984127
	0.0493186	0.997375	0.946033	0.981034	0.0440497	0.984127
	0.049325	0.997375	0.946026	0.9809	0.0440654	0.984127
	0.0493314	0.997375	0.946148	0.9809	0.0440811	0.984127
	0.0493378	0.997375	0.946141	0.980767	0.0440967	0.984127
	0.0493442	0.997375	0.946263	0.980767	0.0441124	0.984127
	0.0493506	0.997375	0.946256	0.980633	0.0441281	0.984127
	0.0493571	0.997375	0.946371	0.9805	0.0441438	0.984127
	0.0493635	0.997375	0.946493	0.9805	0.0441595	0.984127
	0.0493699	0.997375	0.946486	0.980366	0.0441753	0.984127
	0.0493763	0.997375	0.946479	0.980232	0.044191	0.984127
	0.0493827	0.997375	0.946472	0.980099	0.0442068	0.984127
	0.0493891	0.997375	0.946465	0.979965	0.0442225	0.984127
	0.0493956	0.997375	0.946459	0.979832	0.0442383	0.984127
	0.049402	0.997375	0.946452	0.979698	0.0442541	0.984127
	0.0494084	0.997375	0.946445	0.979565	0.0442699	0.984127
	0.0494148	0.997375	0.946438	0.979431	0.0442857	0.984127
	0.0494213	0.997375	0.946431	0.979297	0.0443015	0.984127
	0.0494277	0.997375	0.946424	0.979164	0.0443174	0.984127
	0.0494341	0.997375	0.946417	0.97903	0.0443332	0.984127
	0.0494405	0.997375	0.94641	0.978897	0.0443491	0.984127
	0.049447	0.997375	0.946403	0.978763	0.0443649	0.984127
	0.0494534	0.997375	0.946396	0.97863	0.0443808	0.984127
	0.0494598	0.997375	0.946389	0.978496	0.0443967	0.984127
	0.0494663	0.997375	0.946382	0.978362	0.0444126	0.984127
	0.0494727	0.997375	0.946505	0.978362	0.0444285	0.984127
	0.0494792	0.997375	0.946627	0.978362	0.0444444	0.984127
	0.0494856	0.997375	0.94662	0.978229	0.0444604	0.984127
	0.0494921	0.997375	0.946613	0.978095	0.0444763	0.984127
	0.0494985	0.997375	0.946606	0.977962	0.0444923	0.984127
	0.049505	0.997375	0.946599	0.977828	0.0445083	0.984127
	0.0495114	0.997375	0.946593	0.977695	0.0445242	0.984127
	0.0495179	0.997375	0.946586	0.977561	0.0445402	0.984127
	0.0495243	0.997375	0.946579	0.977428	0.0445562	0.984127
	0.0495308	0.997375	0.946572	0.977294	0.0445723	0.984127
	0.0495372	0.997375	0.946565	0.97716	0.0445883	0.984127
	0.0495437	0.997375	0.946558	0.977027	0.0446043	0.984127
	0.0495501	0.997375	0.946551	0.976893	0.0446204	0.984127
	0.0495566	0.997375	0.946544	0.97676	0.0446364	0.984127
	0.0495631	0.997375	0.946537	0.976626	0.0446525	0.984127
	0.0495695	0.997375	0.94666	0.976626	0.0446686	0.984127
	0.049576	0.997375	0.946782	0.976626	0.0446847	0.984127
	0.0495825	0.997375	0.946775	0.976493	0.0447008	0.984127
	0.0495889	0.997375	0.946769	0.976359	0.0447169	0.984127
	0.0495954	0.997375	0.946891	0.976359	0.044733	0.984127
	0.0496019	0.997375	0.946884	0.976225	0.0447492	0.984127
	0.0496084	0.997375	0.946877	0.976092	0.0447653	0.984127
	0.0496148	0.997375	0.947	0.976092	0.0447815	0.984127
	0.0496213	0.997375	0.947123	0.976092	0.0447977	0.984127
	0.0496278	0.997375	0.947116	0.975958	0.0448139	0.984127
	0.0496343	0.997375	0.947109	0.975825	0.0448301	0.984127
	0.0496408	0.997375	0.947102	0.975691	0.0448463	0.984127
	0.0496472	0.997375	0.947225	0.975691	0.0448625	0.984127
	0.0496537	0.997375	0.947218	0.975558	0.0448788	0.984127
	0.0496602	0.997375	0.947211	0.975424	0.044895	0.984127
	0.0496667	0.997375	0.947334	0.975424	0.0449113	0.984127
	0.0496797	0.997375	0.947327	0.975291	0.0449275	0.984127
	0.0496862	0.997375	0.94745	0.975291	0.0449438	0.984127
	0.0496927	0.997375	0.947573	0.975291	0.0449601	0.984127
	0.0496992	0.997375	0.947567	0.975157	0.0449764	0.984127
	0.0497057	0.997375	0.94769	0.975157	0.0449927	0.984127
	0.0497122	0.997375	0.947683	0.975023	0.0450091	0.984127
	0.0497187	0.997375	0.947676	0.97489	0.0450254	0.984127
	0.0497252	0.997375	0.947669	0.974756	0.0450418	0.984127
	0.0497317	0.997375	0.947792	0.974756	0.0450581	0.984127
	0.0497382	0.997375	0.947915	0.974756	0.0450745	0.984127
	0.0497447	0.997375	0.947909	0.974623	0.0450909	0.984127
	0.0497512	0.997375	0.947902	0.974489	0.0451073	0.984127
	0.0497578	0.997375	0.947895	0.974356	0.0451237	0.984127
	0.0497643	0.997375	0.948018	0.974356	0.0451402	0.984127
	0.0497708	0.997375	0.948011	0.974222	0.0451566	0.984127
	0.0497773	0.997375	0.948005	0.974088	0.045173	0.984127
	0.0497838	0.997375	0.947998	0.973955	0.0451895	0.984127
	0.0497904	0.997375	0.948121	0.973955	0.045206	0.984127
	0.0497969	0.997375	0.948114	0.973821	0.0452225	0.984127
	0.0498034	0.997375	0.948108	0.973688	0.045239	0.984127
	0.0498099	0.997375	0.948101	0.973554	0.0452555	0.984127
	0.049823	0.997375	0.948094	0.973421	0.045272	0.984127
	0.0498295	0.997375	0.948087	0.973287	0.0452885	0.984127
	0.0498361	0.997375	0.948081	0.973153	0.0453051	0.984127
	0.0498426	0.997375	0.948074	0.97302	0.0453216	0.984127
	0.0498491	0.997375	0.948197	0.97302	0.0453382	0.984127
	0.0498557	0.997375	0.948191	0.972886	0.0453548	0.984127
	0.0498622	0.997375	0.948184	0.972753	0.0453714	0.984127
	0.0498688	0.997375	0.948177	0.972619	0.045388	0.984127
	0.0498753	0.997375	0.948301	0.972619	0.0454046	0.984127
	0.0498819	0.997375	0.948294	0.972486	0.0454212	0.984127
	0.0498884	0.997375	0.948287	0.972352	0.0454379	0.984127
	0.049895	0.997375	0.94828	0.972219	0.0454545	0.984127
	0.0499015	0.997375	0.948274	0.972085	0.0454712	0.984127
	0.0499081	0.997375	0.948267	0.971951	0.0454879	0.984127
	0.0499146	0.997375	0.94826	0.971818	0.0455046	0.984127
	0.0499212	0.997375	0.948253	0.971684	0.0455213	0.984127
	0.0499277	0.997375	0.948247	0.971551	0.045538	0.984127
	0.0499343	0.997375	0.94824	0.971417	0.0455547	0.984127
	0.0499409	0.997375	0.948364	0.971417	0.0455715	0.984127
	0.0499474	0.997375	0.948357	0.971284	0.0455882	0.984127
	0.049954	0.997375	0.94835	0.97115	0.045605	0.984127
	0.0499606	0.997375	0.948343	0.971016	0.0456218	0.984127
	0.0499671	0.997375	0.948337	0.970883	0.0456386	0.984127
	0.0499737	0.997375	0.94833	0.970749	0.0456554	0.984127
	0.0499803	0.997375	0.948323	0.970616	0.0456722	0.984127
	0.0499868	0.997375	0.948316	0.970482	0.045689	0.984127
	0.0499934	0.997375	0.94831	0.970349	0.0457059	0.984127
	0.05	0.997375	0.948433	0.970349	0.0457227	0.984127
	0.0500066	0.997375	0.948427	0.970215	0.0457396	0.984127
	0.0500132	0.997375	0.94842	0.970081	0.0457565	0.984127
	0.0500197	0.997375	0.948413	0.969948	0.0457733	0.984127
	0.0500263	0.997375	0.948406	0.969814	0.0457903	0.984127
	0.0500329	0.997375	0.9484	0.969681	0.0458072	0.984127
	0.0500395	0.997375	0.948524	0.969681	0.0458241	0.984127
	0.0500461	0.997375	0.948517	0.969547	0.045841	0.984127
	0.0500527	0.997375	0.948641	0.969547	0.045858	0.984127
	0.0500593	0.997375	0.948634	0.969414	0.045875	0.984127
	0.0500659	0.997375	0.948627	0.96928	0.0458919	0.984127
	0.0500725	0.997375	0.948751	0.96928	0.0459089	0.984127
	0.0500791	0.997375	0.948745	0.969147	0.0459259	0.984127
	0.0500857	0.997375	0.948738	0.969013	0.0459429	0.984127
	0.0500923	0.997375	0.948731	0.968879	0.04596	0.984127
	0.0500989	0.997375	0.948725	0.968746	0.045977	0.984127
	0.0501055	0.997375	0.948718	0.968612	0.0459941	0.984127
	0.0501121	0.997375	0.948711	0.968479	0.0460111	0.984127
	0.0501187	0.997375	0.948835	0.968479	0.0460282	0.984127
	0.0501253	0.997375	0.948829	0.968345	0.0460453	0.984127
	0.0501319	0.997375	0.948822	0.968212	0.0460624	0.984127
	0.0501385	0.997375	0.948946	0.968212	0.0460795	0.984127
	0.0501452	0.997375	0.94894	0.968078	0.0460967	0.984127
	0.0501518	0.997375	0.948933	0.967944	0.0461138	0.984127
	0.0501584	0.997375	0.949057	0.967944	0.046131	0.984127
	0.050165	0.997375	0.949181	0.967944	0.0461481	0.984127
	0.0501716	0.997375	0.949175	0.967811	0.0461653	0.984127
	0.0501783	0.997375	0.949299	0.967811	0.0461825	0.984127
	0.0501849	0.997375	0.949292	0.967677	0.0461997	0.984127
	0.0501915	0.997375	0.949286	0.967544	0.0462169	0.984127
	0.0501982	0.997375	0.94941	0.967544	0.0462342	0.984127
	0.0502048	0.997375	0.949404	0.96741	0.0462514	0.984127
	0.0502114	0.997375	0.949397	0.967277	0.0462687	0.984127
	0.0502181	0.997375	0.949521	0.967277	0.0462859	0.984127
	0.0502247	0.997375	0.949515	0.967143	0.0463032	0.984127
	0.0502313	0.997375	0.949508	0.967009	0.0463205	0.984127
	0.050238	0.997375	0.949502	0.966876	0.0463378	0.984127
	0.0502446	0.997375	0.949495	0.966742	0.0463551	0.984127
	0.0502513	0.997375	0.949488	0.966609	0.0463725	0.984127
	0.0502579	0.997375	0.949482	0.966475	0.0463898	0.984127
	0.0502646	0.997375	0.949475	0.966342	0.0464072	0.984127
	0.0502712	0.997375	0.949468	0.966208	0.0464246	0.984127
	0.0502779	0.997375	0.949593	0.966208	0.0464419	0.984127
	0.0502845	0.997375	0.949586	0.966075	0.0464593	0.984127
	0.0502912	0.997375	0.94958	0.965941	0.0464768	0.984127
	0.0502978	0.997375	0.949705	0.965941	0.0464942	0.984127
	0.0503045	0.997375	0.949698	0.965807	0.0465116	0.984127
	0.0503111	0.997375	0.949691	0.965674	0.0461538	0.97619
	0.0503178	0.997375	0.949816	0.965674	0.0461712	0.97619
	0.0503245	0.997375	0.949809	0.96554	0.0461885	0.97619
	0.0503311	0.997375	0.949934	0.96554	0.0462059	0.97619
	0.0503378	0.997375	0.950059	0.96554	0.0462232	0.97619
	0.0503445	0.997375	0.950184	0.96554	0.0462406	0.97619
	0.0503511	0.997375	0.950177	0.965407	0.046258	0.97619
	0.0503578	0.997375	0.950171	0.965273	0.0462754	0.97619
	0.0503645	0.997375	0.950164	0.96514	0.0462928	0.97619
	0.0503712	0.997375	0.950289	0.96514	0.0463102	0.97619
	0.0503778	0.997375	0.950414	0.96514	0.0463277	0.97619
	0.0503845	0.997375	0.950539	0.96514	0.0463451	0.97619
	0.0503912	0.997375	0.950533	0.965006	0.0463626	0.97619
	0.0503979	0.997375	0.950526	0.964872	0.0463801	0.97619
	0.0504046	0.997375	0.95052	0.964739	0.0463976	0.97619
	0.0504112	0.997375	0.950513	0.964605	0.0464151	0.97619
	0.0504179	0.997375	0.950638	0.964605	0.0464326	0.97619
	0.0504246	0.997375	0.950632	0.964472	0.0464502	0.97619
	0.0504313	0.997375	0.950625	0.964338	0.0464677	0.97619
	0.050438	0.997375	0.950619	0.964205	0.0464853	0.97619
	0.0504447	0.997375	0.950744	0.964205	0.0465028	0.97619
	0.0504514	0.997375	0.950869	0.964205	0.0465204	0.97619
	0.0504581	0.997375	0.950995	0.964205	0.046538	0.97619
	0.0504648	0.997375	0.95112	0.964205	0.0465556	0.97619
	0.0504715	0.997375	0.951113	0.964071	0.0465733	0.97619
	0.0504782	0.997375	0.951239	0.964071	0.0465909	0.97619
	0.0504849	0.997375	0.951232	0.963937	0.0466086	0.97619
	0.0504916	0.997375	0.951226	0.963804	0.0466262	0.97619
	0.0504983	0.997375	0.951351	0.963804	0.0466439	0.97619
	0.0505051	0.997375	0.951345	0.96367	0.0466616	0.97619
	0.0505118	0.997375	0.951339	0.963537	0.0466793	0.97619
	0.0505185	0.997375	0.951332	0.963403	0.046697	0.97619
	0.0505252	0.997375	0.951326	0.96327	0.0467148	0.97619
	0.0505319	0.997375	0.951451	0.96327	0.0467325	0.97619
	0.0505386	0.997375	0.951445	0.963136	0.0467503	0.97619
	0.0505454	0.997375	0.951438	0.963003	0.0467681	0.97619
	0.0505521	0.997375	0.951432	0.962869	0.0467859	0.97619
	0.0505588	0.997375	0.951426	0.962735	0.0468037	0.97619
	0.0505655	0.997375	0.951419	0.962602	0.0468215	0.97619
	0.0505723	0.997375	0.951413	0.962468	0.0468393	0.97619
	0.050579	0.997375	0.951406	0.962335	0.0468571	0.97619
	0.0505857	0.997375	0.951532	0.962335	0.046875	0.97619
	0.0505925	0.997375	0.951526	0.962201	0.0468929	0.97619
	0.0505992	0.997375	0.951651	0.962201	0.0469108	0.97619
	0.0506059	0.997375	0.951645	0.962068	0.0469287	0.97619
	0.0506127	0.997375	0.951638	0.961934	0.0469466	0.97619
	0.0506194	0.997375	0.951764	0.961934	0.0469645	0.97619
	0.0506262	0.997375	0.951758	0.9618	0.0469824	0.97619
	0.0506329	0.997375	0.951751	0.961667	0.0470004	0.97619
	0.0506397	0.997375	0.951745	0.961533	0.0470183	0.97619
	0.0506464	0.997375	0.951739	0.9614	0.0470363	0.97619
	0.0506532	0.997375	0.951732	0.961266	0.0470543	0.97619
	0.0506599	0.997375	0.951726	0.961133	0.0470723	0.97619
	0.0506667	0.997375	0.951852	0.961133	0.0470904	0.97619
	0.0506734	0.997375	0.951978	0.961133	0.0471084	0.97619
	0.0506802	0.997375	0.951971	0.960999	0.0471264	0.97619
	0.0506869	0.997375	0.951965	0.960866	0.0471445	0.97619
	0.0506937	0.997375	0.951959	0.960732	0.0471626	0.97619
	0.0507005	0.997375	0.951952	0.960598	0.0471807	0.97619
	0.0507072	0.997375	0.951946	0.960465	0.0471988	0.97619
	0.050714	0.997375	0.95194	0.960331	0.0472169	0.97619
	0.0507208	0.997375	0.951933	0.960198	0.047235	0.97619
	0.0507275	0.997375	0.952059	0.960198	0.0472532	0.97619
	0.0507343	0.997375	0.952053	0.960064	0.0472713	0.97619
	0.0507411	0.997375	0.952047	0.959931	0.0472895	0.97619
	0.0507479	0.997375	0.95204	0.959797	0.0473077	0.97619
	0.0507546	0.997375	0.952166	0.959797	0.0473259	0.97619
	0.0507614	0.997375	0.95216	0.959663	0.0473441	0.97619
	0.0507682	0.997375	0.952286	0.959663	0.0473623	0.97619
	0.050775	0.997375	0.952413	0.959663	0.0473806	0.97619
	0.0507818	0.997375	0.952665	0.959663	0.0473988	0.97619
	0.0507886	0.997375	0.952659	0.95953	0.0474171	0.97619
	0.0507953	0.997375	0.952785	0.95953	0.0474354	0.97619
	0.0508021	0.997375	0.952779	0.959396	0.0474537	0.97619
	0.0508089	0.997375	0.952773	0.959263	0.047472	0.97619
	0.0508157	0.997375	0.952766	0.959129	0.0474903	0.97619
	0.0508225	0.997375	0.95276	0.958996	0.0475087	0.97619
	0.0508293	0.997375	0.952754	0.958862	0.047527	0.97619
	0.0508361	0.997375	0.952748	0.958728	0.0475454	0.97619
	0.0508429	0.997375	0.952741	0.958595	0.0475638	0.97619
	0.0508497	0.997375	0.952735	0.958461	0.0475822	0.97619
	0.0508565	0.997375	0.952729	0.958328	0.0476006	0.97619
	0.0508633	0.997375	0.952722	0.958194	0.047619	0.97619
	0.0508701	0.997375	0.952716	0.958061	0.0476375	0.97619
	0.050877	0.997375	0.952843	0.958061	0.0476559	0.97619
	0.0508838	0.997375	0.952836	0.957927	0.0476744	0.97619
	0.0508906	0.997375	0.95283	0.957794	0.0476929	0.97619
	0.0508974	0.997375	0.952824	0.95766	0.0477114	0.97619
	0.0509042	0.997375	0.952818	0.957526	0.0477299	0.97619
	0.050911	0.997375	0.952944	0.957526	0.0477484	0.97619
	0.0509179	0.997375	0.952938	0.957393	0.047767	0.97619
	0.0509247	0.997375	0.953065	0.957393	0.0477855	0.97619
	0.0509315	0.997375	0.953059	0.957259	0.0478041	0.97619
	0.0509383	0.997375	0.953052	0.957126	0.0478227	0.97619
	0.0509452	0.997375	0.953046	0.956992	0.0478413	0.97619
	0.050952	0.997375	0.95304	0.956859	0.0478599	0.97619
	0.0509588	0.997375	0.953034	0.956725	0.0478786	0.97619
	0.0509657	0.997375	0.953027	0.956591	0.0478972	0.97619
	0.0509725	0.997375	0.953021	0.956458	0.0479159	0.97619
	0.0509793	0.997375	0.953148	0.956458	0.0479345	0.97619
	0.0509862	0.997375	0.953142	0.956324	0.0479532	0.97619
	0.050993	0.997375	0.953135	0.956191	0.0479719	0.97619
	0.0509999	0.997375	0.953262	0.956191	0.0479906	0.97619
	0.0510067	0.997375	0.953256	0.956057	0.0480094	0.97619
	0.0510136	0.997375	0.95325	0.955924	0.0480281	0.97619
	0.0510204	0.997375	0.953377	0.955924	0.0480469	0.97619
	0.0510273	0.997375	0.953371	0.95579	0.0480657	0.97619
	0.0510341	0.997375	0.953498	0.95579	0.0480844	0.97619
	0.051041	0.997375	0.953491	0.955656	0.0481032	0.97619
	0.0510478	0.997375	0.953619	0.955656	0.0481221	0.97619
	0.0510547	0.997375	0.953612	0.955523	0.0481409	0.97619
	0.0510615	0.997375	0.953606	0.955389	0.0481597	0.97619
	0.0510684	0.997375	0.9536	0.955256	0.0481786	0.97619
	0.0510753	0.997375	0.953594	0.955122	0.0481975	0.97619
	0.0510821	0.997375	0.953588	0.954989	0.0482164	0.97619
	0.051089	0.997375	0.953715	0.954989	0.0482353	0.97619
	0.0510959	0.997375	0.953842	0.954989	0.0482542	0.97619
	0.0511027	0.997375	0.953836	0.954855	0.0482732	0.97619
	0.0511096	0.997375	0.953963	0.954855	0.0482921	0.97619
	0.0511165	0.997375	0.953957	0.954722	0.0483111	0.97619
	0.0511234	0.997375	0.953951	0.954588	0.0483301	0.97619
	0.0511302	0.997375	0.953945	0.954454	0.0483491	0.97619
	0.0511371	0.997375	0.953939	0.954321	0.0483681	0.97619
	0.051144	0.997375	0.953932	0.954187	0.0483871	0.97619
	0.0511509	0.997375	0.95406	0.954187	0.0484061	0.97619
	0.0511578	0.997375	0.954054	0.954054	0.0484252	0.97619
	0.0511647	0.997375	0.954048	0.95392	0.0484443	0.97619
	0.0511716	0.997375	0.954041	0.953787	0.0484634	0.97619
	0.0511785	0.997375	0.954035	0.953653	0.0484825	0.97619
	0.0511853	0.997375	0.954029	0.953519	0.0485016	0.97619
	0.0511922	0.997375	0.954023	0.953386	0.0485207	0.97619
	0.0511991	0.997375	0.954017	0.953252	0.0485399	0.97619
	0.051206	0.997375	0.954011	0.953119	0.048559	0.97619
	0.0512129	0.997375	0.954005	0.952985	0.0485782	0.97619
	0.0512198	0.997375	0.954132	0.952985	0.0485974	0.97619
	0.0512267	0.997375	0.95426	0.952985	0.0486166	0.97619
	0.0512337	0.997375	0.954254	0.952852	0.0486358	0.97619
	0.0512406	0.997375	0.954247	0.952718	0.0486551	0.97619
	0.0512475	0.997375	0.954241	0.952584	0.0486743	0.97619
	0.0512544	0.997375	0.954235	0.952451	0.0486936	0.97619
	0.0512613	0.997375	0.954229	0.952317	0.0487129	0.97619
	0.0512682	0.997375	0.954357	0.952317	0.0487322	0.97619
	0.0512751	0.997375	0.954485	0.952317	0.0487515	0.97619
	0.0512821	0.997375	0.954479	0.952184	0.0487708	0.97619
	0.051289	0.997375	0.954472	0.95205	0.0487902	0.97619
	0.0512959	0.997375	0.954466	0.951917	0.0488095	0.97619
	0.0513028	0.997375	0.954594	0.951917	0.0488289	0.97619
	0.0513097	0.997375	0.954588	0.951783	0.0488483	0.97619
	0.0513167	0.997375	0.954582	0.95165	0.0488677	0.97619
	0.0513236	0.997375	0.954576	0.951516	0.0488871	0.97619
	0.0513305	0.997375	0.954704	0.951516	0.0489066	0.97619
	0.0513375	0.997375	0.954698	0.951382	0.048926	0.97619
	0.0513444	0.997375	0.954692	0.951249	0.0489455	0.97619
	0.0513514	0.997375	0.954686	0.951115	0.048965	0.97619
	0.0513583	0.997375	0.95468	0.950982	0.0489845	0.97619
	0.0513652	0.997375	0.954808	0.950982	0.049004	0.97619
	0.0513722	0.997375	0.954936	0.950982	0.0490235	0.97619
	0.0513791	0.997375	0.955064	0.950982	0.0490431	0.97619
	0.0513861	0.997375	0.955058	0.950848	0.0490626	0.97619
	0.051393	0.997375	0.955186	0.950848	0.0490822	0.97619
	0.0514	0.997375	0.95518	0.950715	0.0491018	0.97619
	0.0514069	0.997375	0.955174	0.950581	0.0491214	0.97619
	0.0514139	0.997375	0.955168	0.950447	0.049141	0.97619
	0.0514208	0.997375	0.955162	0.950314	0.0491607	0.97619
	0.0514278	0.997375	0.95529	0.950314	0.0491803	0.97619
	0.0514348	0.997375	0.955284	0.95018	0.0492	0.97619
	0.0514417	0.997375	0.955412	0.95018	0.0492197	0.97619
	0.0514487	0.997375	0.955406	0.950047	0.0492394	0.97619
	0.0514557	0.997375	0.9554	0.949913	0.0492591	0.97619
	0.0514626	0.997375	0.955394	0.94978	0.0492788	0.97619
	0.0514696	0.997375	0.955388	0.949646	0.0492986	0.97619
	0.0514766	0.997375	0.955382	0.949512	0.0493184	0.97619
	0.0514835	0.997375	0.955511	0.949512	0.0493381	0.97619
	0.0514905	0.997375	0.955505	0.949379	0.0493579	0.97619
	0.0514975	0.997375	0.955499	0.949245	0.0493778	0.97619
	0.0515045	0.997375	0.955627	0.949245	0.0493976	0.97619
	0.0515115	0.997375	0.955756	0.949245	0.0494174	0.97619
	0.0515184	0.997375	0.95575	0.949112	0.0494373	0.97619
	0.0515254	0.997375	0.955744	0.948978	0.0494572	0.97619
	0.0515324	0.997375	0.955872	0.948978	0.0494771	0.97619
	0.0515394	0.997375	0.955867	0.948845	0.049497	0.97619
	0.0515464	0.997375	0.955861	0.948711	0.0495169	0.97619
	0.0515534	0.997375	0.955989	0.948711	0.0495369	0.97619
	0.0515604	0.997375	0.955983	0.948578	0.0495568	0.97619
	0.0515674	0.997375	0.955977	0.948444	0.0495768	0.97619
	0.0515744	0.997375	0.956106	0.948444	0.0495968	0.97619
	0.0515814	0.997375	0.956235	0.948444	0.0496168	0.97619
	0.0515884	0.997375	0.956229	0.94831	0.0496368	0.97619
	0.0515954	0.997375	0.956358	0.94831	0.0496568	0.97619
	0.0516024	0.997375	0.956487	0.94831	0.0496769	0.97619
	0.0516094	0.997375	0.956481	0.948177	0.049697	0.97619
	0.0516164	0.997375	0.956475	0.948043	0.0497171	0.97619
	0.0516234	0.997375	0.956469	0.94791	0.0497372	0.97619
	0.0516304	0.997375	0.956463	0.947776	0.0497573	0.97619
	0.0516445	0.997375	0.956457	0.947643	0.0497774	0.97619
	0.0516515	0.997375	0.956451	0.947509	0.0497976	0.97619
	0.0516585	0.997375	0.956446	0.947375	0.0498177	0.97619
	0.0516655	0.997375	0.95644	0.947242	0.0498379	0.97619
	0.0516726	0.997375	0.956434	0.947108	0.0498581	0.97619
	0.0516796	0.997375	0.956428	0.946975	0.0498783	0.97619
	0.0516866	0.997375	0.956422	0.946841	0.0498986	0.97619
	0.0516936	0.997375	0.956416	0.946708	0.0499188	0.97619
	0.0517007	0.997375	0.95641	0.946574	0.0499391	0.97619
	0.0517077	0.997375	0.956404	0.94644	0.0499594	0.97619
	0.0517148	0.997375	0.956533	0.94644	0.0499797	0.97619
	0.0517218	0.997375	0.956528	0.946307	0.05	0.97619
	0.0517288	0.997375	0.956522	0.946173	0.0500203	0.97619
	0.0517359	0.997375	0.956516	0.94604	0.0500407	0.97619
	0.0517429	0.997375	0.95651	0.945906	0.0500611	0.97619
	0.05175	0.997375	0.956639	0.945906	0.0500814	0.97619
	0.051757	0.997375	0.956633	0.945773	0.0501018	0.97619
	0.0517641	0.997375	0.956627	0.945639	0.0501222	0.97619
	0.0517711	0.997375	0.956622	0.945506	0.0501427	0.97619
	0.0517782	0.997375	0.956751	0.945506	0.0501631	0.97619
	0.0517852	0.997375	0.956745	0.945372	0.0501836	0.97619
	0.0517923	0.997375	0.956739	0.945238	0.0502041	0.97619
	0.0517993	0.997375	0.956733	0.945105	0.0502246	0.97619
	0.0518064	0.997375	0.956728	0.944971	0.0502451	0.97619
	0.0518135	0.997375	0.956722	0.944838	0.0502656	0.97619
	0.0518205	0.997375	0.956851	0.944838	0.0502862	0.97619
	0.0518276	0.997375	0.956845	0.944704	0.0503067	0.97619
	0.0518347	0.997375	0.956839	0.944571	0.0503273	0.97619
	0.0518417	0.997375	0.957098	0.944571	0.0503479	0.97619
	0.0518488	0.997375	0.957093	0.944437	0.0503686	0.97619
	0.0518559	0.997375	0.957087	0.944303	0.0503892	0.97619
	0.051863	0.997375	0.957081	0.94417	0.0504098	0.97619
	0.0518701	0.997375	0.957075	0.944036	0.0504305	0.97619
	0.0518771	0.997375	0.957205	0.944036	0.0504512	0.97619
	0.0518842	0.997375	0.957334	0.944036	0.0504719	0.97619
	0.0518913	0.997375	0.957464	0.944036	0.0504926	0.97619
	0.0518984	0.997375	0.957458	0.943903	0.0505133	0.97619
	0.0519055	0.997375	0.957453	0.943769	0.0505341	0.97619
	0.0519126	0.997375	0.957447	0.943636	0.0505549	0.97619
	0.0519197	0.997375	0.957441	0.943502	0.0505757	0.97619
	0.0519268	0.997375	0.957435	0.943369	0.0505965	0.97619
	0.0519339	0.997375	0.95743	0.943235	0.0506173	0.97619
	0.051941	0.997375	0.957424	0.943101	0.0506381	0.97619
	0.0519481	0.997375	0.957418	0.942968	0.050659	0.97619
	0.0519552	0.997375	0.957412	0.942834	0.0506799	0.97619
	0.0519623	0.997375	0.957406	0.942701	0.0507007	0.97619
	0.0519694	0.997375	0.957401	0.942567	0.0507216	0.97619
	0.0519765	0.997375	0.957395	0.942434	0.0507426	0.97619
	0.0519836	0.997375	0.957389	0.9423	0.0507635	0.97619
	0.0519907	0.997375	0.957383	0.942166	0.0507845	0.97619
	0.0519978	0.997375	0.957377	0.942033	0.0508055	0.97619
	0.0520049	0.997375	0.957507	0.942033	0.0508264	0.97619
	0.052012	0.997375	0.957502	0.941899	0.0508475	0.97619
	0.0520192	0.997375	0.957496	0.941766	0.0508685	0.97619
	0.0520263	0.997375	0.95749	0.941632	0.0508895	0.97619
	0.0520334	0.997375	0.957484	0.941499	0.0509106	0.97619
	0.0520405	0.997375	0.957479	0.941365	0.0509317	0.97619
	0.0520477	0.997375	0.957609	0.941365	0.0509528	0.97619
	0.0520548	0.997375	0.957739	0.941365	0.0509739	0.97619
	0.0520619	0.997375	0.957733	0.941231	0.050995	0.97619
	0.0520691	0.997375	0.957727	0.941098	0.0510162	0.97619
	0.0520762	0.997375	0.957858	0.941098	0.0510373	0.97619
	0.0520833	0.997375	0.957988	0.941098	0.0510585	0.97619
	0.0520905	0.997375	0.957982	0.940964	0.0510797	0.97619
	0.0520976	0.997375	0.957976	0.940831	0.051101	0.97619
	0.0521048	0.997375	0.957971	0.940697	0.0511222	0.97619
	0.0521119	0.997375	0.957965	0.940564	0.0511435	0.97619
	0.0521191	0.997375	0.957959	0.94043	0.0511647	0.97619
	0.0521262	0.997375	0.957953	0.940297	0.051186	0.97619
	0.0521334	0.997375	0.957948	0.940163	0.0512073	0.97619
	0.0521405	0.997375	0.957942	0.940029	0.0512287	0.97619
	0.0521477	0.997375	0.957936	0.939896	0.05125	0.97619
	0.0521548	0.997375	0.957931	0.939762	0.0512714	0.97619
	0.052162	0.997375	0.958061	0.939762	0.0512927	0.97619
	0.0521691	0.997375	0.958055	0.939629	0.0513141	0.97619
	0.0521763	0.997375	0.95805	0.939495	0.0513356	0.97619
	0.0521835	0.997375	0.958044	0.939362	0.051357	0.97619
	0.0521906	0.997375	0.958038	0.939228	0.0513784	0.97619
	0.0521978	0.997375	0.958032	0.939094	0.0513999	0.97619
	0.052205	0.997375	0.958027	0.938961	0.0514214	0.97619
	0.0522121	0.997375	0.958021	0.938827	0.0514429	0.97619
	0.0522193	0.997375	0.958152	0.938827	0.0514644	0.97619
	0.0522337	0.997375	0.958146	0.938694	0.051486	0.97619
	0.0522409	0.997375	0.95814	0.93856	0.0515075	0.97619
	0.052248	0.997375	0.958271	0.93856	0.0515291	0.97619
	0.0522552	0.997375	0.958265	0.938427	0.0515507	0.97619
	0.0522624	0.997375	0.958259	0.938293	0.0515723	0.97619
	0.0522696	0.997375	0.958254	0.938159	0.051594	0.97619
	0.0522768	0.997375	0.958248	0.938026	0.0516156	0.97619
	0.052284	0.997375	0.958242	0.937892	0.0516373	0.97619
	0.0522912	0.997375	0.958237	0.937759	0.051659	0.97619
	0.0522984	0.997375	0.958231	0.937625	0.0516807	0.97619
	0.0523056	0.997375	0.958225	0.937492	0.0517024	0.97619
	0.0523128	0.997375	0.958356	0.937492	0.0517241	0.97619
	0.05232	0.997375	0.95835	0.937358	0.0517459	0.97619
	0.0523272	0.997375	0.958345	0.937225	0.0517677	0.97619
	0.0523344	0.997375	0.958476	0.937225	0.0517895	0.97619
	0.0523416	0.997375	0.95847	0.937091	0.0518113	0.97619
	0.0523488	0.997375	0.958601	0.937091	0.0518331	0.97619
	0.052356	0.997375	0.958732	0.937091	0.051855	0.97619
	0.0523632	0.997375	0.958726	0.936957	0.0518768	0.97619
	0.0523705	0.997375	0.958857	0.936957	0.0518987	0.97619
	0.0523777	0.997375	0.958852	0.936824	0.0519206	0.97619
	0.0523849	0.997375	0.958846	0.93669	0.0519426	0.97619
	0.0523921	0.997375	0.958977	0.93669	0.0519645	0.97619
	0.0523993	0.997375	0.959108	0.93669	0.0519865	0.97619
	0.0524066	0.997375	0.959103	0.936557	0.0520085	0.97619
	0.0524138	0.997375	0.959097	0.936423	0.0520305	0.97619
	0.052421	0.997375	0.959092	0.93629	0.0520525	0.97619
	0.0524283	0.997375	0.959223	0.93629	0.0520745	0.97619
	0.0524355	0.997375	0.959217	0.936156	0.0520966	0.97619
	0.0524427	0.997375	0.959212	0.936022	0.0521186	0.97619
	0.05245	0.997375	0.959206	0.935889	0.0521407	0.97619
	0.0524572	0.997375	0.9592	0.935755	0.0521628	0.97619
	0.0524644	0.997375	0.959195	0.935622	0.052185	0.97619
	0.0524717	0.997375	0.959189	0.935488	0.0522071	0.97619
	0.0524789	0.997375	0.959321	0.935488	0.0522293	0.97619
	0.0524862	0.997375	0.959315	0.935355	0.0522515	0.97619
	0.0524934	0.997375	0.959309	0.935221	0.0522737	0.97619
	0.0525007	0.997375	0.959304	0.935087	0.0522959	0.97619
	0.0525079	0.997375	0.959298	0.934954	0.0523182	0.97619
	0.0525152	0.997375	0.959293	0.93482	0.0523404	0.97619
	0.0525225	0.997375	0.959287	0.934687	0.0523627	0.97619
	0.0525297	0.997375	0.959282	0.934553	0.052385	0.97619
	0.052537	0.997375	0.959276	0.93442	0.0524073	0.97619
	0.0525442	0.997375	0.95927	0.934286	0.0524297	0.97619
	0.0525515	0.997375	0.959265	0.934153	0.052452	0.97619
	0.0525588	0.997375	0.959259	0.934019	0.0524744	0.97619
	0.0525661	0.997375	0.959254	0.933885	0.0524968	0.97619
	0.0525733	0.997375	0.959242	0.933618	0.0525192	0.97619
	0.0525806	0.997375	0.959237	0.933485	0.0525416	0.97619
	0.0525879	0.997375	0.959231	0.933351	0.0525641	0.97619
	0.0525952	0.997375	0.959226	0.933218	0.0525866	0.97619
	0.0526024	0.997375	0.95922	0.933084	0.0526091	0.97619
	0.0526097	0.997375	0.959215	0.93295	0.0526541	0.97619
	0.052617	0.997375	0.959346	0.93295	0.0526767	0.97619
	0.0526243	0.997375	0.959341	0.932817	0.0526992	0.97619
	0.0526316	0.997375	0.959335	0.932683	0.0527218	0.97619
	0.0526389	0.997375	0.959467	0.932683	0.0527444	0.97619
	0.0526462	0.997375	0.959461	0.93255	0.0527671	0.97619
	0.0526535	0.997375	0.959456	0.932416	0.0527897	0.97619
	0.0526608	0.997375	0.95945	0.932283	0.0528124	0.97619
	0.0526681	0.997375	0.959445	0.932149	0.0528351	0.97619
	0.0526754	0.997375	0.959577	0.932149	0.0528578	0.97619
	0.0526827	0.997375	0.959571	0.932015	0.0528805	0.97619
	0.05269	0.997375	0.959565	0.931882	0.0529032	0.97619
	0.0526973	0.997375	0.959697	0.931882	0.052926	0.97619
	0.0527046	0.997375	0.959692	0.931748	0.0529488	0.97619
	0.0527119	0.997375	0.959686	0.931615	0.0529716	0.97619
	0.0527192	0.997375	0.959681	0.931481	0.0529944	0.97619
	0.0527265	0.997375	0.959675	0.931348	0.0530172	0.97619
	0.0527338	0.997375	0.95967	0.931214	0.0530401	0.97619
	0.0527412	0.997375	0.959664	0.931081	0.053063	0.97619
	0.0527485	0.997375	0.959659	0.930947	0.0530859	0.97619
	0.0527558	0.997375	0.959653	0.930813	0.0531088	0.97619
	0.0527631	0.997375	0.959785	0.930813	0.0531317	0.97619
	0.0527704	0.997375	0.95978	0.93068	0.0531547	0.97619
	0.0527778	0.997375	0.959774	0.930546	0.0531777	0.97619
	0.0527851	0.997375	0.959906	0.930546	0.0532007	0.97619
	0.0527924	0.997375	0.960039	0.930546	0.0532237	0.97619
	0.0527998	0.997375	0.960033	0.930413	0.0532468	0.97619
	0.0528071	0.997375	0.960028	0.930279	0.0532698	0.97619
	0.0528145	0.997375	0.960022	0.930146	0.0532929	0.97619
	0.0528218	0.997375	0.960017	0.930012	0.053316	0.97619
	0.0528291	0.997375	0.960011	0.929878	0.0533391	0.97619
	0.0528365	0.997375	0.960006	0.929745	0.0533623	0.97619
	0.0528438	0.997375	0.96	0.929611	0.0533854	0.97619
	0.0528512	0.997375	0.960132	0.929611	0.0534086	0.97619
	0.0528585	0.997375	0.960265	0.929611	0.0534318	0.97619
	0.0528659	0.997375	0.960259	0.929478	0.053455	0.97619
	0.0528732	0.997375	0.960254	0.929344	0.0534783	0.97619
	0.0528806	0.997375	0.960248	0.929211	0.0535015	0.97619
	0.052888	0.997375	0.960243	0.929077	0.0535248	0.97619
	0.0528953	0.997375	0.960237	0.928944	0.0535481	0.97619
	0.0529027	0.997375	0.960232	0.92881	0.0535714	0.97619
	0.0529101	0.997375	0.960226	0.928676	0.0535948	0.97619
	0.0529174	0.997375	0.960221	0.928543	0.0536181	0.97619
	0.0529248	0.997375	0.960354	0.928543	0.0536415	0.97619
	0.0529322	0.997375	0.960348	0.928409	0.0536649	0.97619
	0.0529395	0.997375	0.960343	0.928276	0.0536883	0.97619
	0.0529469	0.997375	0.960337	0.928142	0.0537118	0.97619
	0.0529543	0.997375	0.96047	0.928142	0.0537353	0.97619
	0.0529617	0.997375	0.960603	0.928142	0.0537587	0.97619
	0.0529691	0.997375	0.960597	0.928009	0.0537822	0.97619
	0.0529764	0.997375	0.96073	0.928009	0.0538058	0.97619
	0.0529838	0.997375	0.960725	0.927875	0.0538293	0.97619
	0.0529912	0.997375	0.960719	0.927741	0.0538529	0.97619
	0.0529986	0.997375	0.960852	0.927741	0.0538765	0.97619
	0.053006	0.997375	0.960847	0.927608	0.0539001	0.97619
	0.0530134	0.997375	0.960841	0.927474	0.0539237	0.97619
	0.0530208	0.997375	0.960836	0.927341	0.0539474	0.97619
	0.0530282	0.997375	0.96083	0.927207	0.053971	0.97619
	0.0530356	0.997375	0.960825	0.927074	0.0540184	0.97619
	0.053043	0.997375	0.96082	0.92694	0.0540422	0.97619
	0.0530504	0.997375	0.960814	0.926806	0.0540659	0.97619
	0.0530578	0.997375	0.960947	0.926806	0.0540897	0.97619
	0.0530652	0.997375	0.960942	0.926673	0.0541135	0.97619
	0.0530726	0.997375	0.960936	0.926539	0.0541373	0.97619
	0.05308	0.997375	0.960931	0.926406	0.0541612	0.97619
	0.0530875	0.997375	0.960926	0.926272	0.054185	0.97619
	0.0530949	0.997375	0.96092	0.926139	0.0542089	0.97619
	0.0531023	0.997375	0.960915	0.926005	0.0542328	0.97619
	0.0531097	0.997375	0.961048	0.926005	0.0542567	0.97619
	0.0531171	0.997375	0.961181	0.926005	0.0542807	0.97619
	0.0531246	0.997375	0.961176	0.925872	0.0543046	0.97619
	0.053132	0.997375	0.961309	0.925872	0.0543286	0.97619
	0.0531394	0.997375	0.961304	0.925738	0.0543526	0.97619
	0.0531469	0.997375	0.961298	0.925604	0.0543767	0.97619
	0.0531543	0.997375	0.961426	0.925471	0.0544007	0.97619
	0.0531617	0.997375	0.96156	0.925471	0.0544248	0.97619
	0.0531692	0.997375	0.961554	0.925337	0.0544489	0.97619
	0.0531766	0.997375	0.961544	0.92507	0.054473	0.97619
	0.053184	0.997375	0.961538	0.924937	0.0544971	0.97619
	0.0531915	0.997375	0.961533	0.924803	0.0545213	0.97619
	0.0531989	0.997375	0.961528	0.924669	0.0545455	0.97619
	0.0532064	0.997375	0.961522	0.924536	0.0545697	0.97619
	0.0532138	0.997375	0.961517	0.924402	0.0545939	0.97619
	0.0532213	0.997375	0.961651	0.924402	0.0546181	0.97619
	0.0532287	0.997375	0.961645	0.924269	0.0546424	0.97619
	0.0532362	0.997375	0.961779	0.924269	0.0546667	0.97619
	0.0532437	0.997375	0.961774	0.924135	0.054691	0.97619
	0.0532511	0.997375	0.961768	0.924002	0.0547153	0.97619
	0.0532586	0.997375	0.961763	0.923868	0.0547397	0.97619
	0.053266	0.997375	0.961758	0.923734	0.054764	0.97619
	0.0532735	0.997375	0.961752	0.923601	0.0547884	0.97619
	0.053281	0.997375	0.961747	0.923467	0.0548128	0.97619
	0.0532885	0.997375	0.961742	0.923334	0.0548373	0.97619
	0.0532959	0.997375	0.961736	0.9232	0.0548617	0.97619
	0.0533034	0.997375	0.961731	0.923067	0.0548862	0.97619
	0.0533109	0.997375	0.961726	0.922933	0.0549107	0.97619
	0.0533184	0.997375	0.96172	0.9228	0.0549352	0.97619
	0.0533258	0.997375	0.961715	0.922666	0.0549598	0.97619
	0.0533333	0.997375	0.961849	0.922666	0.0549844	0.97619
	0.0533408	0.997375	0.961844	0.922532	0.0550089	0.97619
	0.0533483	0.997375	0.961838	0.922399	0.0550336	0.97619
	0.0533558	0.997375	0.961833	0.922265	0.0550582	0.97619
	0.0533633	0.997375	0.961828	0.922132	0.0550828	0.97619
	0.0533708	0.997375	0.961822	0.921998	0.0551075	0.97619
	0.0533783	0.997375	0.961817	0.921865	0.0551322	0.97619
	0.0533858	0.997375	0.961951	0.921865	0.055157	0.97619
	0.0533933	0.997375	0.961946	0.921731	0.0551817	0.97619
	0.0534008	0.997375	0.961941	0.921597	0.0552065	0.97619
	0.0534083	0.997375	0.961935	0.921464	0.0552313	0.97619
	0.0534158	0.997375	0.96193	0.92133	0.0552561	0.97619
	0.0534233	0.997375	0.961925	0.921197	0.0552809	0.97619
	0.0534308	0.997375	0.961919	0.921063	0.0553058	0.97619
	0.0534383	0.997375	0.961914	0.92093	0.0553306	0.97619
	0.0534459	0.997375	0.961909	0.920796	0.0553555	0.97619
	0.0534534	0.997375	0.961903	0.920662	0.0553805	0.97619
	0.0534609	0.997375	0.961898	0.920529	0.0554054	0.97619
	0.0534684	0.997375	0.961893	0.920395	0.0554304	0.97619
	0.0534759	0.997375	0.961887	0.920262	0.0554554	0.97619
	0.0534835	0.997375	0.961882	0.920128	0.0554804	0.97619
	0.053491	0.997375	0.961877	0.919995	0.0555054	0.97619
	0.0534985	0.997375	0.961872	0.919861	0.0555305	0.97619
	0.0535061	0.997375	0.961866	0.919728	0.0555556	0.97619
	0.0535136	0.997375	0.961861	0.919594	0.0555807	0.97619
	0.0535211	0.997375	0.961995	0.919594	0.0556058	0.97619
	0.0535287	0.997375	0.96199	0.91946	0.0556309	0.97619
	0.0535362	0.997375	0.961985	0.919327	0.0556561	0.97619
	0.0535438	0.997375	0.961979	0.919193	0.0556813	0.97619
	0.0535513	0.997375	0.961974	0.91906	0.0557065	0.97619
	0.0535588	0.997375	0.961969	0.918926	0.0557318	0.97619
	0.0535664	0.997375	0.961963	0.918793	0.055757	0.97619
	0.0535739	0.997375	0.961958	0.918659	0.0557823	0.97619
	0.0535815	0.997375	0.961953	0.918525	0.0558076	0.97619
	0.0535891	0.997375	0.961947	0.918392	0.055833	0.97619
	0.0535966	0.997375	0.962082	0.918392	0.0558583	0.97619
	0.0536042	0.997375	0.962077	0.918258	0.0558837	0.97619
	0.0536117	0.997375	0.962071	0.918125	0.0559091	0.97619
	0.0536193	0.997375	0.962066	0.917991	0.0559345	0.97619
	0.0536269	0.997375	0.962061	0.917858	0.05596	0.97619
	0.0536344	0.997375	0.962055	0.917724	0.0559854	0.97619
	0.053642	0.997375	0.96205	0.91759	0.0560109	0.97619
	0.0536496	0.997375	0.962045	0.917457	0.0560364	0.97619
	0.0536572	0.997375	0.96204	0.917323	0.056062	0.97619
	0.0536647	0.997375	0.962034	0.91719	0.0560876	0.97619
	0.0536723	0.997375	0.962169	0.91719	0.0561131	0.97619
	0.0536799	0.997375	0.962164	0.917056	0.0561387	0.97619
	0.0536875	0.997375	0.962158	0.916923	0.0561644	0.97619
	0.0536951	0.997375	0.962153	0.916789	0.05619	0.97619
	0.0537027	0.997375	0.962148	0.916656	0.0562157	0.97619
	0.0537102	0.997375	0.962142	0.916522	0.0562414	0.97619
	0.0537178	0.997375	0.962277	0.916522	0.0562672	0.97619
	0.0537254	0.997375	0.962272	0.916388	0.0562929	0.97619
	0.053733	0.997375	0.962267	0.916255	0.0563187	0.97619
	0.0537406	0.997375	0.962262	0.916121	0.0563445	0.97619
	0.0537482	0.997375	0.962256	0.915988	0.0563703	0.97619
	0.0537558	0.997375	0.962251	0.915854	0.0563961	0.97619
	0.0537634	0.997375	0.962246	0.915721	0.056422	0.97619
	0.053771	0.997375	0.96224	0.915587	0.0564479	0.97619
	0.0537787	0.997375	0.962235	0.915453	0.0564738	0.97619
	0.0537863	0.997375	0.96223	0.91532	0.0564998	0.97619
	0.0537939	0.997375	0.962224	0.915186	0.0565257	0.97619
	0.0538015	0.997375	0.962219	0.915053	0.0565517	0.97619
	0.0538091	0.997375	0.962214	0.914919	0.0565777	0.97619
	0.0538167	0.997375	0.962208	0.914786	0.0566038	0.97619
	0.0538244	0.997375	0.962344	0.914786	0.0566298	0.97619
	0.053832	0.997375	0.962338	0.914652	0.0566559	0.97619
	0.0538396	0.997375	0.962333	0.914518	0.056682	0.97619
	0.0538472	0.997375	0.962328	0.914385	0.0567082	0.97619
	0.0538549	0.997375	0.962323	0.914251	0.0567343	0.97619
	0.0538625	0.997375	0.962317	0.914118	0.0567605	0.97619
	0.0538701	0.997375	0.962312	0.913984	0.0567867	0.97619
	0.0538778	0.997375	0.962307	0.913851	0.0568129	0.97619
	0.0538854	0.997375	0.962301	0.913717	0.0568392	0.97619
	0.0538931	0.997375	0.962296	0.913584	0.0568655	0.97619
	0.0539007	0.997375	0.962291	0.91345	0.0568918	0.97619
	0.0539084	0.997375	0.962285	0.913316	0.0569181	0.97619
	0.053916	0.997375	0.96228	0.913183	0.0569444	0.97619
	0.0539237	0.997375	0.962275	0.913049	0.0569708	0.97619
	0.0539313	0.997375	0.96241	0.913049	0.0569972	0.97619
	0.053939	0.997375	0.962546	0.913049	0.0570236	0.97619
	0.0539466	0.997375	0.96254	0.912916	0.0570501	0.97619
	0.0539543	0.997375	0.962535	0.912782	0.0570766	0.97619
	0.0539619	0.997375	0.962671	0.912782	0.0571031	0.97619
	0.0539696	0.997375	0.962806	0.912782	0.0571296	0.97619
	0.0539773	0.997375	0.962801	0.912649	0.0571561	0.97619
	0.0539849	0.997375	0.962796	0.912515	0.0571827	0.97619
	0.0539926	0.997375	0.962932	0.912515	0.0572093	0.97619
	0.0540003	0.997375	0.962926	0.912381	0.0572359	0.97619
	0.054008	0.997375	0.962921	0.912248	0.0572626	0.97619
	0.0540156	0.997375	0.962911	0.911981	0.0572892	0.97619
	0.0540233	0.997375	0.962906	0.911847	0.0573159	0.97619
	0.054031	0.997375	0.963041	0.911847	0.0573427	0.97619
	0.0540387	0.997375	0.963036	0.911714	0.0573694	0.97619
	0.0540464	0.997375	0.963172	0.911714	0.0573962	0.97619
	0.0540541	0.997375	0.963167	0.91158	0.057423	0.97619
	0.0540617	0.997375	0.963162	0.911447	0.0574498	0.97619
	0.0540694	0.997375	0.963298	0.911447	0.0574766	0.97619
	0.0540771	0.997375	0.963292	0.911313	0.0575035	0.97619
	0.0540848	0.997375	0.963287	0.911179	0.0575304	0.97619
	0.0540925	0.997375	0.963282	0.911046	0.0575573	0.97619
	0.0541002	0.997375	0.963277	0.910912	0.0575843	0.97619
	0.0541079	0.997375	0.963272	0.910779	0.0576112	0.97619
	0.0541233	0.997375	0.963266	0.910645	0.0576382	0.97619
	0.0541311	0.997375	0.963261	0.910512	0.0576653	0.97619
	0.0541388	0.997375	0.963256	0.910378	0.0576923	0.97619
	0.0541465	0.997375	0.963251	0.910244	0.0577194	0.97619
	0.0541542	0.997375	0.963246	0.910111	0.0577465	0.97619
	0.0541619	0.997375	0.96324	0.909977	0.0577736	0.97619
	0.0541696	0.997375	0.963235	0.909844	0.0578008	0.97619
	0.0541774	0.997375	0.96323	0.90971	0.0578279	0.97619
	0.0541851	0.997375	0.963225	0.909577	0.0578551	0.97619
	0.0541928	0.997375	0.96322	0.909443	0.0578824	0.97619
	0.0542005	0.997375	0.963214	0.909309	0.0579096	0.97619
	0.0542083	0.997375	0.963209	0.909176	0.0579369	0.97619
	0.054216	0.997375	0.963204	0.909042	0.0579642	0.97619
	0.0542237	0.997375	0.963199	0.908909	0.0579915	0.97619
	0.0542315	0.997375	0.963194	0.908775	0.0580189	0.97619
	0.0542392	0.997375	0.96333	0.908775	0.0580462	0.97619
	0.054247	0.997375	0.963325	0.908642	0.0580737	0.97619
	0.0542547	0.997375	0.963461	0.908642	0.0581011	0.97619
	0.0542625	0.997375	0.963456	0.908508	0.0581285	0.97619
	0.0542702	0.997375	0.963451	0.908375	0.058156	0.97619
	0.054278	0.997375	0.963446	0.908241	0.0581835	0.97619
	0.0542857	0.997375	0.963441	0.908107	0.0582111	0.97619
	0.0542935	0.997375	0.963435	0.907974	0.0582386	0.97619
	0.0543012	0.997375	0.963572	0.907974	0.0582662	0.97619
	0.054309	0.997375	0.963709	0.907974	0.0582938	0.97619
	0.0543168	0.997375	0.963703	0.90784	0.0583215	0.97619
	0.0543245	0.997375	0.963698	0.907707	0.0583491	0.97619
	0.0543323	0.997375	0.963693	0.907573	0.0583768	0.97619
	0.0543401	0.997375	0.963688	0.90744	0.0584046	0.97619
	0.0543478	0.997375	0.963683	0.907306	0.0584323	0.97619
	0.0543556	0.997375	0.963678	0.907172	0.0584601	0.97619
	0.0543634	0.997375	0.963672	0.907039	0.0584879	0.97619
	0.0543712	0.997375	0.963667	0.906905	0.0585157	0.97619
	0.0543789	0.997375	0.963662	0.906772	0.0585436	0.97619
	0.0543867	0.997375	0.963657	0.906638	0.0585714	0.97619
	0.0543945	0.997375	0.963652	0.906505	0.0585993	0.97619
	0.0544023	0.997375	0.963647	0.906371	0.0586273	0.97619
	0.0544101	0.997375	0.963642	0.906237	0.0586552	0.97619
	0.0544179	0.997375	0.963636	0.906104	0.0586832	0.97619
	0.0544257	0.997375	0.963631	0.90597	0.0587112	0.97619
	0.0544335	0.997375	0.963768	0.90597	0.0587393	0.97619
	0.0544413	0.997375	0.963905	0.90597	0.0587673	0.97619
	0.0544491	0.997375	0.9639	0.905837	0.0587954	0.97619
	0.0544569	0.997375	0.963895	0.905703	0.0588235	0.97619
	0.0544647	0.997375	0.96389	0.90557	0.0588517	0.97619
	0.0544725	0.997375	0.963885	0.905436	0.0588798	0.97619
	0.0544803	0.997375	0.963879	0.905303	0.058908	0.97619
	0.0544881	0.997375	0.963874	0.905169	0.0589363	0.97619
	0.0544959	0.997375	0.963869	0.905035	0.0589645	0.97619
	0.0545037	0.997375	0.963864	0.904902	0.0589928	0.97619
	0.0545115	0.997375	0.963859	0.904768	0.0590211	0.97619
	0.0545194	0.997375	0.963996	0.904768	0.0590494	0.97619
	0.0545272	0.997375	0.963991	0.904635	0.0590778	0.97619
	0.054535	0.997375	0.964128	0.904635	0.0591062	0.97619
	0.0545428	0.997375	0.964123	0.904501	0.0591346	0.97619
	0.0545507	0.997375	0.964118	0.904368	0.0591631	0.97619
	0.0545585	0.997375	0.964113	0.904234	0.0591915	0.97619
	0.0545663	0.997375	0.96425	0.904234	0.05922	0.97619
	0.0545742	0.997375	0.964245	0.9041	0.0592486	0.97619
	0.054582	0.997375	0.96424	0.903967	0.0592771	0.97619
	0.0545899	0.997375	0.964235	0.903833	0.0593057	0.97619
	0.0545977	0.997375	0.96423	0.9037	0.0593343	0.97619
	0.0546055	0.997375	0.964225	0.903566	0.0593629	0.97619
	0.0546134	0.997375	0.96422	0.903433	0.0593916	0.97619
	0.0546212	0.997375	0.964357	0.903433	0.0594203	0.97619
	0.0546291	0.997375	0.964352	0.903299	0.059449	0.97619
	0.054637	0.997375	0.964347	0.903165	0.0594778	0.97619
	0.0546448	0.997375	0.964342	0.903032	0.0595353	0.97619
	0.0546527	0.997375	0.964337	0.902898	0.0595642	0.97619
	0.0546605	0.997375	0.964332	0.902765	0.059593	0.97619
	0.0546684	0.997375	0.964326	0.902631	0.0596219	0.97619
	0.0546763	0.997375	0.964321	0.902498	0.0596508	0.97619
	0.0546841	0.997375	0.964316	0.902364	0.0596798	0.97619
	0.054692	0.997375	0.964311	0.902231	0.0597087	0.97619
	0.0546999	0.997375	0.964449	0.902231	0.0597377	0.97619
	0.0547077	0.997375	0.964444	0.902097	0.0597668	0.97619
	0.0547156	0.997375	0.964439	0.901963	0.0597958	0.97619
	0.0547235	0.997375	0.964576	0.901963	0.0598249	0.97619
	0.0547314	0.997375	0.964714	0.901963	0.059854	0.97619
	0.0547393	0.997375	0.964709	0.90183	0.0598832	0.97619
	0.0547472	0.997375	0.964704	0.901696	0.0599123	0.97619
	0.054755	0.997375	0.964842	0.901696	0.0599415	0.97619
	0.0547629	0.997375	0.964837	0.901563	0.0599707	0.97619
	0.0547708	0.997375	0.964975	0.901563	0.06	0.97619
	0.0547787	0.997375	0.96497	0.901429	0.0600293	0.97619
	0.0547866	0.997375	0.964965	0.901296	0.0600586	0.97619
	0.0547945	0.997375	0.96496	0.901162	0.0600879	0.97619
	0.0548024	0.997375	0.964955	0.901028	0.0601173	0.97619
	0.0548103	0.997375	0.965093	0.901028	0.0601467	0.97619
	0.0548182	0.997375	0.965088	0.900895	0.0601761	0.97619
	0.0548261	0.997375	0.965226	0.900895	0.0602056	0.97619
	0.0548341	0.997375	0.965364	0.900895	0.0602351	0.97619
	0.054842	0.997375	0.965359	0.900761	0.0602646	0.97619
	0.0548499	0.997375	0.965354	0.900628	0.0602941	0.97619
	0.0548578	0.997375	0.965349	0.900494	0.0603237	0.97619
	0.0548657	0.997375	0.965344	0.900361	0.0603533	0.97619
	0.0548736	0.997375	0.965339	0.900227	0.0603829	0.97619
	0.0548816	0.997375	0.965334	0.900093	0.0604126	0.97619
	0.0548895	0.997375	0.96533	0.89996	0.0604423	0.97619
	0.0548974	0.997375	0.965325	0.899826	0.060472	0.97619
	0.0549054	0.997375	0.96532	0.899693	0.0605017	0.97619
	0.0549133	0.997375	0.965315	0.899559	0.0605315	0.97619
	0.0549212	0.997375	0.96531	0.899426	0.0605613	0.97619
	0.0549292	0.997375	0.965305	0.899292	0.0605911	0.97619
	0.0549371	0.997375	0.965443	0.899292	0.060621	0.97619
	0.0549451	0.997375	0.965438	0.899159	0.0606509	0.97619
	0.054953	0.997375	0.965433	0.899025	0.0606808	0.97619
	0.0549609	0.997375	0.965428	0.898891	0.0607108	0.97619
	0.0549689	0.997375	0.965567	0.898891	0.0607407	0.97619
	0.0549769	0.997375	0.965562	0.898758	0.0607708	0.97619
	0.0549848	0.997375	0.965557	0.898624	0.0608008	0.97619
	0.0549928	0.997375	0.965552	0.898491	0.0608309	0.97619
	0.0550007	0.997375	0.965547	0.898357	0.060861	0.97619
	0.0550087	0.997375	0.965542	0.898224	0.0608911	0.97619
	0.0550166	0.997375	0.965681	0.898224	0.0609212	0.97619
	0.0550246	0.997375	0.965676	0.89809	0.0609514	0.97619
	0.0550326	0.997375	0.965814	0.89809	0.0609817	0.97619
	0.0550406	0.997375	0.96581	0.897956	0.0610119	0.97619
	0.0550485	0.997375	0.965805	0.897823	0.0610422	0.97619
	0.0550565	0.997375	0.9658	0.897689	0.0610725	0.97619
	0.0550645	0.997375	0.965795	0.897556	0.0611028	0.97619
	0.0550725	0.997375	0.96579	0.897422	0.0611332	0.97619
	0.0550804	0.997375	0.965785	0.897289	0.0611636	0.97619
	0.0550884	0.997375	0.96578	0.897155	0.061194	0.97619
	0.0550964	0.997375	0.965775	0.897022	0.061255	0.97619
	0.0551044	0.997375	0.96577	0.896888	0.0612855	0.97619
	0.0551124	0.997375	0.965765	0.896754	0.0613161	0.97619
	0.0551204	0.997375	0.96576	0.896621	0.0613466	0.97619
	0.0551284	0.997375	0.965755	0.896487	0.0613772	0.97619
	0.0551364	0.997375	0.96575	0.896354	0.0614079	0.97619
	0.0551444	0.997375	0.965746	0.89622	0.0614386	0.97619
	0.0551524	0.997375	0.965741	0.896087	0.0614693	0.97619
	0.0551604	0.997375	0.965736	0.895953	0.0615	0.97619
	0.0551684	0.997375	0.965731	0.895819	0.0615308	0.97619
	0.0551764	0.997375	0.965726	0.895686	0.0615616	0.97619
	0.0551844	0.997375	0.965721	0.895552	0.0615924	0.97619
	0.0551924	0.997375	0.965716	0.895419	0.0616232	0.97619
	0.0552005	0.997375	0.965711	0.895285	0.0616541	0.97619
	0.0552085	0.997375	0.965706	0.895152	0.0616851	0.97619
	0.0552165	0.997375	0.965701	0.895018	0.061716	0.97619
	0.0552245	0.997375	0.965696	0.894884	0.061747	0.97619
	0.0552326	0.997375	0.965691	0.894751	0.061778	0.97619
	0.0552406	0.997375	0.965686	0.894617	0.061809	0.97619
	0.0552486	0.997375	0.965681	0.894484	0.0618401	0.97619
	0.0552567	0.997375	0.965676	0.89435	0.0618712	0.97619
	0.0552647	0.997375	0.965816	0.89435	0.0619024	0.97619
	0.0552727	0.997375	0.965811	0.894217	0.0619335	0.97619
	0.0552808	0.997375	0.965806	0.894083	0.0619647	0.97619
	0.0552888	0.997375	0.965801	0.89395	0.061996	0.97619
	0.0552969	0.997375	0.965796	0.893816	0.0620272	0.97619
	0.0553049	0.997375	0.965791	0.893682	0.0620585	0.97619
	0.055313	0.997375	0.965786	0.893549	0.0620899	0.97619
	0.055321	0.997375	0.965781	0.893415	0.0621212	0.97619
	0.0553291	0.997375	0.965776	0.893282	0.0621526	0.97619
	0.0553371	0.997375	0.965771	0.893148	0.062184	0.97619
	0.0553452	0.997375	0.965766	0.893015	0.0622155	0.97619
	0.0553532	0.997375	0.965761	0.892881	0.062247	0.97619
	0.0553613	0.997375	0.965756	0.892747	0.0622785	0.97619
	0.0553694	0.997375	0.965751	0.892614	0.06231	0.97619
	0.0553774	0.997375	0.965891	0.892614	0.0623416	0.97619
	0.0553855	0.997375	0.965886	0.89248	0.0623732	0.97619
	0.0553936	0.997375	0.966026	0.89248	0.0624049	0.97619
	0.0554097	0.997375	0.966021	0.892347	0.0624365	0.97619
	0.0554178	0.997375	0.966161	0.892347	0.0624683	0.97619
	0.0554259	0.997375	0.966156	0.892213	0.0625	0.97619
	0.055434	0.997375	0.966151	0.89208	0.0625318	0.97619
	0.0554421	0.997375	0.966146	0.891946	0.0625636	0.97619
	0.0554502	0.997375	0.966141	0.891812	0.0625954	0.97619
	0.0554583	0.997375	0.966136	0.891679	0.0626273	0.97619
	0.0554664	0.997375	0.966131	0.891545	0.0626592	0.97619
	0.0554745	0.997375	0.966126	0.891412	0.0626911	0.97619
	0.0554826	0.997375	0.966121	0.891278	0.0627231	0.97619
	0.0554907	0.997375	0.966116	0.891145	0.0627551	0.97619
	0.0554988	0.997375	0.966112	0.891011	0.0627871	0.97619
	0.0555069	0.997375	0.966107	0.890878	0.0628192	0.97619
	0.055515	0.997375	0.966102	0.890744	0.0628513	0.97619
	0.0555231	0.997375	0.966097	0.89061	0.0628834	0.97619
	0.0555312	0.997375	0.966092	0.890477	0.0629156	0.97619
	0.0555393	0.997375	0.966087	0.890343	0.0629478	0.97619
	0.0555474	0.997375	0.966082	0.89021	0.06298	0.97619
	0.0555556	0.997375	0.966077	0.890076	0.0630123	0.97619
	0.0555637	0.997375	0.966072	0.889943	0.0630446	0.97619
	0.0555718	0.997375	0.966067	0.889809	0.0630769	0.97619
	0.0555799	0.997375	0.966062	0.889675	0.0631093	0.97619
	0.0555881	0.997375	0.966057	0.889542	0.0631417	0.97619
	0.0555962	0.997375	0.966053	0.889408	0.0631741	0.97619
	0.0556043	0.997375	0.966048	0.889275	0.0632066	0.97619
	0.0556125	0.997375	0.966043	0.889141	0.0632391	0.97619
	0.0556206	0.997375	0.966038	0.889008	0.0632716	0.97619
	0.0556288	0.997375	0.966033	0.888874	0.0633042	0.97619
	0.0556369	0.997375	0.966028	0.88874	0.0633368	0.97619
	0.055645	0.997375	0.966023	0.888607	0.0633694	0.97619
	0.0556532	0.997375	0.966018	0.888473	0.0634021	0.97619
	0.0556613	0.997375	0.966013	0.88834	0.0634348	0.97619
	0.0556695	0.997375	0.966153	0.88834	0.0634675	0.97619
	0.0556777	0.997375	0.966148	0.888206	0.0635003	0.97619
	0.0556858	0.997375	0.966144	0.888073	0.0635331	0.97619
	0.055694	0.997375	0.966139	0.887939	0.0635659	0.97619
	0.0557021	0.997375	0.966134	0.887806	0.0635988	0.97619
	0.0557103	0.997375	0.966129	0.887672	0.0636317	0.97619
	0.0557185	0.997375	0.966124	0.887538	0.0636646	0.97619
	0.0557266	0.997375	0.966119	0.887405	0.0636976	0.97619
	0.0557348	0.997375	0.966114	0.887271	0.0637306	0.97619
	0.055743	0.997375	0.966109	0.887138	0.0637636	0.97619
	0.0557512	0.997375	0.966104	0.887004	0.0637967	0.97619
	0.0557594	0.997375	0.966099	0.886871	0.0638298	0.97619
	0.0557675	0.997375	0.966094	0.886737	0.0638629	0.97619
	0.0557757	0.997375	0.966089	0.886603	0.0638961	0.97619
	0.0557839	0.997375	0.966084	0.88647	0.0639293	0.97619
	0.0557921	0.997375	0.966079	0.886336	0.0639626	0.97619
	0.0558003	0.997375	0.966075	0.886203	0.0639958	0.97619
	0.0558085	0.997375	0.966215	0.886203	0.0640292	0.97619
	0.0558167	0.997375	0.96621	0.886069	0.0640625	0.97619
	0.0558249	0.997375	0.966205	0.885936	0.0640959	0.97619
	0.0558331	0.997375	0.966346	0.885936	0.0641293	0.97619
	0.0558413	0.997375	0.966341	0.885802	0.0641628	0.97619
	0.0558495	0.997375	0.966336	0.885668	0.0641962	0.97619
	0.0558577	0.997375	0.966477	0.885668	0.0642298	0.97619
	0.0558659	0.997375	0.966472	0.885535	0.0642633	0.97619
	0.0558741	0.997375	0.966613	0.885535	0.0642969	0.97619
	0.0558824	0.997375	0.966608	0.885401	0.0643305	0.97619
	0.0558906	0.997375	0.966603	0.885268	0.0638409	0.968254
	0.0558988	0.997375	0.966599	0.885134	0.0638743	0.968254
	0.055907	0.997375	0.966594	0.885001	0.0639078	0.968254
	0.0559152	0.997375	0.966735	0.885001	0.0639413	0.968254
	0.0559235	0.997375	0.966876	0.885001	0.0639748	0.968254
	0.0559317	0.997375	0.966871	0.884867	0.0640084	0.968254
	0.0559399	0.997375	0.966866	0.884734	0.064042	0.968254
	0.0559482	0.997375	0.966861	0.8846	0.0640756	0.968254
	0.0559564	0.997375	0.966856	0.884466	0.0641093	0.968254
	0.0559647	0.997375	0.966852	0.884333	0.064143	0.968254
	0.0559729	0.997375	0.966993	0.884333	0.0641767	0.968254
	0.0559811	0.997375	0.966988	0.884199	0.0642105	0.968254
	0.0559894	0.997375	0.967129	0.884199	0.0642443	0.968254
	0.0559976	0.997375	0.967124	0.884066	0.0642782	0.968254
	0.0560059	0.997375	0.96712	0.883932	0.0643121	0.968254
	0.0560142	0.997375	0.967115	0.883799	0.064346	0.968254
	0.0560224	0.997375	0.96711	0.883665	0.0643799	0.968254
	0.0560307	0.997375	0.967105	0.883531	0.0644139	0.968254
	0.0560389	0.997375	0.9671	0.883398	0.064448	0.968254
	0.0560472	0.997375	0.967096	0.883264	0.064482	0.968254
	0.0560555	0.997375	0.967091	0.883131	0.0645161	0.968254
	0.0560637	0.997375	0.967086	0.882997	0.0645503	0.968254
	0.056072	0.997375	0.967081	0.882864	0.0645844	0.968254
	0.0560803	0.997375	0.967072	0.882597	0.0646186	0.968254
	0.0560886	0.997375	0.967067	0.882463	0.0646529	0.968254
	0.0560968	0.997375	0.967062	0.882329	0.0646872	0.968254
	0.0561051	0.997375	0.967057	0.882196	0.0647215	0.968254
	0.0561134	0.997375	0.967052	0.882062	0.0647558	0.968254
	0.0561217	0.997375	0.967047	0.881929	0.0647902	0.968254
	0.05613	0.997375	0.967043	0.881795	0.0648247	0.968254
	0.0561383	0.997375	0.967038	0.881662	0.0648591	0.968254
	0.0561466	0.997375	0.967033	0.881528	0.0648936	0.968254
	0.0561549	0.997375	0.967028	0.881394	0.0649282	0.968254
	0.0561632	0.997375	0.967023	0.881261	0.0649627	0.968254
	0.0561715	0.997375	0.967018	0.881127	0.0649973	0.968254
	0.0561798	0.997375	0.96716	0.881127	0.065032	0.968254
	0.0561881	0.997375	0.967155	0.880994	0.0650667	0.968254
	0.0561964	0.997375	0.967151	0.88086	0.0651014	0.968254
	0.0562047	0.997375	0.967146	0.880727	0.0651361	0.968254
	0.056213	0.997375	0.967141	0.880593	0.0651709	0.968254
	0.0562213	0.997375	0.967136	0.880459	0.0652058	0.968254
	0.0562297	0.997375	0.967131	0.880326	0.0652406	0.968254
	0.056238	0.997375	0.967127	0.880192	0.0652755	0.968254
	0.0562463	0.997375	0.967122	0.880059	0.0653105	0.968254
	0.0562546	0.997375	0.967117	0.879925	0.0653455	0.968254
	0.056263	0.997375	0.967112	0.879792	0.0653805	0.968254
	0.0562713	0.997375	0.967254	0.879792	0.0654155	0.968254
	0.056288	0.997375	0.967249	0.879658	0.0654506	0.968254
	0.0562963	0.997375	0.967244	0.879525	0.0654858	0.968254
	0.0563046	0.997375	0.96724	0.879391	0.0655209	0.968254
	0.056313	0.997375	0.967235	0.879257	0.0655562	0.968254
	0.0563213	0.997375	0.96723	0.879124	0.0655914	0.968254
	0.0563297	0.997375	0.967225	0.87899	0.0656267	0.968254
	0.056338	0.997375	0.96722	0.878857	0.065662	0.968254
	0.0563464	0.997375	0.967216	0.878723	0.0656974	0.968254
	0.0563547	0.997375	0.967211	0.87859	0.0657328	0.968254
	0.0563631	0.997375	0.967206	0.878456	0.0657682	0.968254
	0.0563715	0.997375	0.967201	0.878322	0.0658037	0.968254
	0.0563798	0.997375	0.967196	0.878189	0.0658392	0.968254
	0.0563882	0.997375	0.967191	0.878055	0.0658747	0.968254
	0.0563966	0.997375	0.967187	0.877922	0.0659103	0.968254
	0.0564049	0.997375	0.967329	0.877922	0.0659459	0.968254
	0.0564133	0.997375	0.967324	0.877788	0.0659816	0.968254
	0.0564217	0.997375	0.967319	0.877655	0.0660173	0.968254
	0.0564301	0.997375	0.967314	0.877521	0.0660531	0.968254
	0.0564384	0.997375	0.96731	0.877387	0.0660888	0.968254
	0.0564468	0.997375	0.967305	0.877254	0.0661247	0.968254
	0.0564552	0.997375	0.9673	0.87712	0.0661605	0.968254
	0.0564636	0.997375	0.967295	0.876987	0.0661964	0.968254
	0.056472	0.997375	0.96729	0.876853	0.0662324	0.968254
	0.0564804	0.997375	0.967433	0.876853	0.0662683	0.968254
	0.0564888	0.997375	0.967576	0.876853	0.0663043	0.968254
	0.0564972	0.997375	0.967718	0.876853	0.0663404	0.968254
	0.0565056	0.997375	0.967713	0.87672	0.0663765	0.968254
	0.056514	0.997375	0.967709	0.876586	0.0664126	0.968254
	0.0565224	0.997375	0.967704	0.876453	0.0664488	0.968254
	0.0565308	0.997375	0.967699	0.876319	0.066485	0.968254
	0.0565392	0.997375	0.967842	0.876319	0.0665213	0.968254
	0.0565476	0.997375	0.967837	0.876185	0.0665576	0.968254
	0.056556	0.997375	0.967832	0.876052	0.0665939	0.968254
	0.0565645	0.997375	0.967828	0.875918	0.0666303	0.968254
	0.0565729	0.997375	0.96797	0.875918	0.0666667	0.968254
	0.0565813	0.997375	0.967966	0.875785	0.0667031	0.968254
	0.0565897	0.997375	0.967961	0.875651	0.0667396	0.968254
	0.0565982	0.997375	0.967956	0.875518	0.0667761	0.968254
	0.0566066	0.997375	0.967952	0.875384	0.0668127	0.968254
	0.056615	0.997375	0.967947	0.87525	0.0668493	0.968254
	0.0566235	0.997375	0.96809	0.87525	0.066886	0.968254
	0.0566319	0.997375	0.968085	0.875117	0.0669227	0.968254
	0.0566403	0.997375	0.96808	0.874983	0.0669594	0.968254
	0.0566488	0.997375	0.968076	0.87485	0.0669962	0.968254
	0.0566572	0.997375	0.968071	0.874716	0.067033	0.968254
	0.0566657	0.997375	0.968066	0.874583	0.0670698	0.968254
	0.0566741	0.997375	0.968062	0.874449	0.0671067	0.968254
	0.0566826	0.997375	0.968057	0.874315	0.0671436	0.968254
	0.056691	0.997375	0.968052	0.874182	0.0671806	0.968254
	0.0566995	0.997375	0.968047	0.874048	0.0672176	0.968254
	0.056708	0.997375	0.968043	0.873915	0.0672547	0.968254
	0.0567164	0.997375	0.968038	0.873781	0.0672918	0.968254
	0.0567249	0.997375	0.968033	0.873648	0.0673289	0.968254
	0.0567334	0.997375	0.968028	0.873514	0.0673661	0.968254
	0.0567418	0.997375	0.968024	0.873381	0.0674033	0.968254
	0.0567503	0.997375	0.968019	0.873247	0.0674406	0.968254
	0.0567588	0.997375	0.968014	0.873113	0.0674779	0.968254
	0.0567673	0.997375	0.968009	0.87298	0.0675152	0.968254
	0.0567757	0.997375	0.968005	0.872846	0.0675526	0.968254
	0.0567842	0.997375	0.968	0.872713	0.06759	0.968254
	0.0567927	0.997375	0.967995	0.872579	0.0676275	0.968254
	0.0568012	0.997375	0.968139	0.872579	0.067665	0.968254
	0.0568097	0.997375	0.968134	0.872446	0.0677026	0.968254
	0.0568182	0.997375	0.968125	0.872178	0.0677401	0.968254
	0.0568267	0.997375	0.96812	0.872045	0.0677778	0.968254
	0.0568352	0.997375	0.968115	0.871911	0.0678155	0.968254
	0.0568437	0.997375	0.96811	0.871778	0.0678532	0.968254
	0.0568522	0.997375	0.968106	0.871644	0.0678909	0.968254
	0.0568607	0.997375	0.968101	0.871511	0.0679287	0.968254
	0.0568692	0.997375	0.968096	0.871377	0.0679666	0.968254
	0.0568777	0.997375	0.968091	0.871243	0.0680045	0.968254
	0.0568862	0.997375	0.968087	0.87111	0.0680424	0.968254
	0.0568947	0.997375	0.96823	0.87111	0.0680804	0.968254
	0.0569033	0.997375	0.968226	0.870976	0.0681184	0.968254
	0.0569118	0.997375	0.968369	0.870976	0.0681564	0.968254
	0.0569203	0.997375	0.968365	0.870843	0.0681945	0.968254
	0.0569288	0.997375	0.96836	0.870709	0.0682327	0.968254
	0.0569374	0.997375	0.968355	0.870576	0.0682708	0.968254
	0.0569459	0.997375	0.968351	0.870442	0.0683091	0.968254
	0.0569544	0.997375	0.968495	0.870442	0.0683473	0.968254
	0.0569715	0.997375	0.96849	0.870309	0.0683857	0.968254
	0.0569801	0.997375	0.968485	0.870175	0.068424	0.968254
	0.0569886	0.997375	0.968629	0.870175	0.0684624	0.968254
	0.0569972	0.997375	0.968625	0.870041	0.0685008	0.968254
	0.0570057	0.997375	0.96862	0.869908	0.0685393	0.968254
	0.0570143	0.997375	0.968615	0.869774	0.0685779	0.968254
	0.0570228	0.997375	0.968611	0.869641	0.0686164	0.968254
	0.0570314	0.997375	0.968606	0.869507	0.068655	0.968254
	0.0570399	0.997375	0.968601	0.869374	0.0686937	0.968254
	0.0570485	0.997375	0.968597	0.86924	0.0687324	0.968254
	0.0570571	0.997375	0.968592	0.869106	0.0687711	0.968254
	0.0570656	0.997375	0.968587	0.868973	0.0688099	0.968254
	0.0570742	0.997375	0.968582	0.868839	0.0688488	0.968254
	0.0570828	0.997375	0.968578	0.868706	0.0688876	0.968254
	0.0570913	0.997375	0.968573	0.868572	0.0689266	0.968254
	0.0570999	0.997375	0.968568	0.868439	0.0689655	0.968254
	0.0571085	0.997375	0.968564	0.868305	0.0690045	0.968254
	0.0571171	0.997375	0.968559	0.868171	0.0690436	0.968254
	0.0571257	0.997375	0.968554	0.868038	0.0690827	0.968254
	0.0571343	0.997375	0.96855	0.867904	0.0691218	0.968254
	0.0571429	0.997375	0.968545	0.867771	0.069161	0.968254
	0.0571515	0.997375	0.96854	0.867637	0.0692002	0.968254
	0.05716	0.997375	0.968536	0.867504	0.0692395	0.968254
	0.0571686	0.997375	0.968531	0.86737	0.0692788	0.968254
	0.0571772	0.997375	0.968675	0.86737	0.0693182	0.968254
	0.0571859	0.997375	0.968671	0.867237	0.0693576	0.968254
	0.0571945	0.997375	0.968666	0.867103	0.069397	0.968254
	0.0572031	0.997375	0.968661	0.866969	0.0694365	0.968254
	0.0572117	0.997375	0.968657	0.866836	0.0694761	0.968254
	0.0572203	0.997375	0.968652	0.866702	0.0695157	0.968254
	0.0572289	0.997375	0.968647	0.866569	0.0695553	0.968254
	0.0572375	0.997375	0.968643	0.866435	0.069595	0.968254
	0.0572462	0.997375	0.968638	0.866302	0.0696347	0.968254
	0.0572548	0.997375	0.968633	0.866168	0.0696745	0.968254
	0.0572634	0.997375	0.968629	0.866034	0.0697143	0.968254
	0.057272	0.997375	0.968624	0.865901	0.0697541	0.968254
	0.0572807	0.997375	0.968619	0.865767	0.0697941	0.968254
	0.0572893	0.997375	0.968615	0.865634	0.069834	0.968254
	0.0572979	0.997375	0.968759	0.865634	0.069874	0.968254
	0.0573066	0.997375	0.968755	0.8655	0.069914	0.968254
	0.0573152	0.997375	0.9689	0.8655	0.0699541	0.968254
	0.0573239	0.997375	0.968895	0.865367	0.0699943	0.968254
	0.0573325	0.997375	0.96904	0.865367	0.0700344	0.968254
	0.0573412	0.997375	0.969185	0.865367	0.0700747	0.968254
	0.0573498	0.997375	0.96918	0.865233	0.0701149	0.968254
	0.0573585	0.997375	0.969176	0.8651	0.0701553	0.968254
	0.0573671	0.997375	0.969171	0.864966	0.0701956	0.968254
	0.0573758	0.997375	0.969166	0.864832	0.070236	0.968254
	0.0573845	0.997375	0.969162	0.864699	0.0702765	0.968254
	0.0573931	0.997375	0.969157	0.864565	0.070317	0.968254
	0.0574018	0.997375	0.969152	0.864432	0.0703576	0.968254
	0.0574105	0.997375	0.969148	0.864298	0.0703982	0.968254
	0.0574192	0.997375	0.969143	0.864165	0.0704388	0.968254
	0.0574278	0.997375	0.969139	0.864031	0.0704795	0.968254
	0.0574365	0.997375	0.969134	0.863897	0.0705202	0.968254
	0.0574452	0.997375	0.969129	0.863764	0.070561	0.968254
	0.0574539	0.997375	0.969125	0.86363	0.0706019	0.968254
	0.0574626	0.997375	0.96912	0.863497	0.0706427	0.968254
	0.0574713	0.997375	0.969115	0.863363	0.0706837	0.968254
	0.05748	0.997375	0.969111	0.86323	0.0707246	0.968254
	0.0574887	0.997375	0.969106	0.863096	0.0707657	0.968254
	0.0574974	0.997375	0.969252	0.863096	0.0708067	0.968254
	0.0575061	0.997375	0.969247	0.862962	0.0708479	0.968254
	0.0575148	0.997375	0.969242	0.862829	0.070889	0.968254
	0.0575235	0.997375	0.969238	0.862695	0.0709302	0.968254
	0.0575322	0.997375	0.969233	0.862562	0.0709715	0.968254
	0.0575409	0.997375	0.969228	0.862428	0.0710128	0.968254
	0.0575496	0.997375	0.969224	0.862295	0.0710542	0.968254
	0.0575583	0.997375	0.969219	0.862161	0.0710956	0.968254
	0.057567	0.997375	0.969215	0.862028	0.071137	0.968254
	0.0575758	0.997375	0.96921	0.861894	0.0711785	0.968254
	0.0575845	0.997375	0.969205	0.86176	0.0712201	0.968254
	0.0575932	0.997375	0.969201	0.861627	0.0712617	0.968254
	0.0576019	0.997375	0.969196	0.861493	0.0713033	0.968254
	0.0576107	0.997375	0.969191	0.86136	0.071345	0.968254
	0.0576194	0.997375	0.969187	0.861226	0.0713868	0.968254
	0.0576281	0.997375	0.969182	0.861093	0.0714286	0.968254
	0.0576369	0.997375	0.969328	0.861093	0.0714704	0.968254
	0.0576456	0.997375	0.969323	0.860959	0.0715123	0.968254
	0.0576544	0.997375	0.969319	0.860825	0.0715543	0.968254
	0.0576631	0.997375	0.969314	0.860692	0.0715962	0.968254
	0.0576719	0.997375	0.969309	0.860558	0.0716383	0.968254
	0.0576806	0.997375	0.969305	0.860425	0.0716804	0.968254
	0.0576894	0.997375	0.9693	0.860291	0.0717225	0.968254
	0.0576981	0.997375	0.969296	0.860158	0.0717647	0.968254
	0.0577069	0.997375	0.969291	0.860024	0.0718069	0.968254
	0.0577157	0.997375	0.969286	0.85989	0.0718492	0.968254
	0.0577244	0.997375	0.969282	0.859757	0.0718916	0.968254
	0.0577332	0.997375	0.969277	0.859623	0.071934	0.968254
	0.057742	0.997375	0.969272	0.85949	0.0719764	0.968254
	0.0577508	0.997375	0.969268	0.859356	0.0720189	0.968254
	0.0577595	0.997375	0.969263	0.859223	0.0720614	0.968254
	0.0577683	0.997375	0.969259	0.859089	0.072104	0.968254
	0.0577771	0.997375	0.969254	0.858956	0.0721467	0.968254
	0.0577859	0.997375	0.969249	0.858822	0.0721893	0.968254
	0.0577947	0.997375	0.969245	0.858688	0.0722749	0.968254
	0.0578035	0.997375	0.96924	0.858555	0.0723177	0.968254
	0.0578123	0.997375	0.969235	0.858421	0.0723606	0.968254
	0.0578211	0.997375	0.969226	0.858154	0.0724036	0.968254
	0.0578299	0.997375	0.969221	0.858021	0.0724466	0.968254
	0.0578387	0.997375	0.969217	0.857887	0.0724896	0.968254
	0.0578475	0.997375	0.969212	0.857753	0.0725327	0.968254
	0.0578563	0.997375	0.969208	0.85762	0.0725758	0.968254
	0.0578651	0.997375	0.969203	0.857486	0.072619	0.968254
	0.0578739	0.997375	0.969349	0.857486	0.0726623	0.968254
	0.0578827	0.997375	0.969345	0.857353	0.0727056	0.968254
	0.0578915	0.997375	0.96934	0.857219	0.072749	0.968254
	0.0579004	0.997375	0.969335	0.857086	0.0727924	0.968254
	0.057918	0.997375	0.969331	0.856952	0.0728358	0.968254
	0.0579268	0.997375	0.969326	0.856818	0.0728793	0.968254
	0.0579357	0.997375	0.969321	0.856685	0.0729229	0.968254
	0.0579445	0.997375	0.969317	0.856551	0.0730102	0.968254
	0.0579533	0.997375	0.969312	0.856418	0.0730539	0.968254
	0.0579622	0.997375	0.969308	0.856284	0.0730977	0.968254
	0.057971	0.997375	0.969303	0.856151	0.0731415	0.968254
	0.0579799	0.997375	0.969298	0.856017	0.0731854	0.968254
	0.0579887	0.997375	0.969294	0.855884	0.0732293	0.968254
	0.0579976	0.997375	0.969289	0.85575	0.0732733	0.968254
	0.0580064	0.997375	0.969284	0.855616	0.0733173	0.968254
	0.0580153	0.997375	0.96928	0.855483	0.0733614	0.968254
	0.0580241	0.997375	0.969275	0.855349	0.0734055	0.968254
	0.058033	0.997375	0.96927	0.855216	0.0734497	0.968254
	0.0580419	0.997375	0.969417	0.855216	0.073494	0.968254
	0.0580507	0.997375	0.969412	0.855082	0.0735383	0.968254
	0.0580596	0.997375	0.969408	0.854949	0.0735826	0.968254
	0.0580685	0.997375	0.969403	0.854815	0.073627	0.968254
	0.0580773	0.997375	0.96955	0.854815	0.0736715	0.968254
	0.0580862	0.997375	0.969545	0.854681	0.073716	0.968254
	0.0580951	0.997375	0.969541	0.854548	0.0737606	0.968254
	0.058104	0.997375	0.969688	0.854548	0.0738052	0.968254
	0.0581129	0.997375	0.969683	0.854414	0.0738499	0.968254
	0.0581217	0.997375	0.969679	0.854281	0.0739394	0.968254
	0.0581306	0.997375	0.969674	0.854147	0.0739842	0.968254
	0.0581395	0.997375	0.969669	0.854014	0.0740291	0.968254
	0.0581484	0.997375	0.969665	0.85388	0.0741191	0.968254
	0.0581573	0.997375	0.96966	0.853746	0.0741641	0.968254
	0.0581662	0.997375	0.969807	0.853746	0.0742092	0.968254
	0.0581751	0.997375	0.969803	0.853613	0.0742544	0.968254
	0.058184	0.997375	0.969798	0.853479	0.0742996	0.968254
	0.058193	0.997375	0.969794	0.853346	0.0743449	0.968254
	0.0582019	0.997375	0.969789	0.853212	0.0743902	0.968254
	0.0582108	0.997375	0.969784	0.853079	0.0744356	0.968254
	0.0582197	0.997375	0.96978	0.852945	0.0744811	0.968254
	0.0582286	0.997375	0.969927	0.852945	0.0745266	0.968254
	0.0582375	0.997375	0.969923	0.852812	0.0745721	0.968254
	0.0582465	0.997375	0.969918	0.852678	0.0746177	0.968254
	0.0582554	0.997375	0.969913	0.852544	0.0746634	0.968254
	0.0582643	0.997375	0.970061	0.852544	0.0747091	0.968254
	0.0582733	0.997375	0.970056	0.852411	0.0747549	0.968254
	0.0582822	0.997375	0.970052	0.852277	0.0748007	0.968254
	0.0582911	0.997375	0.970199	0.852277	0.0748466	0.968254
	0.0583001	0.997375	0.970195	0.852144	0.0748926	0.968254
	0.058309	0.997375	0.97019	0.85201	0.0749386	0.968254
	0.058318	0.997375	0.970186	0.851877	0.0749846	0.968254
	0.0583269	0.997375	0.970181	0.851743	0.0750308	0.968254
	0.0583359	0.997375	0.970177	0.851609	0.0750769	0.968254
	0.0583448	0.997375	0.970172	0.851476	0.0751232	0.968254
	0.0583538	0.997375	0.970167	0.851342	0.0751694	0.968254
	0.0583628	0.997375	0.970163	0.851209	0.0752158	0.968254
	0.0583717	0.997375	0.970158	0.851075	0.0752622	0.968254
	0.0583807	0.997375	0.970154	0.850942	0.0753086	0.968254
	0.0583897	0.997375	0.970149	0.850808	0.0753552	0.968254
	0.0583986	0.997375	0.970145	0.850675	0.0754017	0.968254
	0.0584076	0.997375	0.97014	0.850541	0.0754484	0.968254
	0.0584166	0.997375	0.970136	0.850407	0.075495	0.968254
	0.0584256	0.997375	0.970131	0.850274	0.0755418	0.968254
	0.0584346	0.997375	0.970127	0.85014	0.0755886	0.968254
	0.0584436	0.997375	0.970122	0.850007	0.0756355	0.968254
	0.0584525	0.997375	0.970117	0.849873	0.0756824	0.968254
	0.0584615	0.997375	0.970113	0.84974	0.0757294	0.968254
	0.0584705	0.997375	0.970108	0.849606	0.0757764	0.968254
	0.0584795	0.997375	0.970104	0.849472	0.0758235	0.968254
	0.0584885	0.997375	0.970099	0.849339	0.0758706	0.968254
	0.0584975	0.997375	0.970247	0.849339	0.0759179	0.968254
	0.0585065	0.997375	0.970243	0.849205	0.0759651	0.968254
	0.0585156	0.997375	0.970238	0.849072	0.0760125	0.968254
	0.0585246	0.997375	0.970234	0.848938	0.0760599	0.968254
	0.0585336	0.997375	0.970229	0.848805	0.0761073	0.968254
	0.0585426	0.997375	0.970224	0.848671	0.0761548	0.968254
	0.0585516	0.997375	0.97022	0.848537	0.0762024	0.968254
	0.0585606	0.997375	0.970215	0.848404	0.07625	0.968254
	0.0585697	0.997375	0.970211	0.84827	0.0762977	0.968254
	0.0585787	0.997375	0.970202	0.848003	0.0763454	0.968254
	0.0585877	0.997375	0.970197	0.84787	0.0763932	0.968254
	0.0585968	0.997375	0.970193	0.847736	0.0764411	0.968254
	0.0586058	0.997375	0.970188	0.847603	0.076489	0.968254
	0.0586148	0.997375	0.970183	0.847469	0.076537	0.968254
	0.0586239	0.997375	0.970179	0.847335	0.0765851	0.968254
	0.0586329	0.997375	0.970174	0.847202	0.0766332	0.968254
	0.058642	0.997375	0.97017	0.847068	0.0766813	0.968254
	0.058651	0.997375	0.970165	0.846935	0.0767296	0.968254
	0.0586601	0.997375	0.970161	0.846801	0.0767778	0.968254
	0.0586691	0.997375	0.970156	0.846668	0.0768262	0.968254
	0.0586782	0.997375	0.970152	0.846534	0.0768746	0.968254
	0.0586873	0.997375	0.9703	0.846534	0.0769231	0.968254
	0.0586963	0.997375	0.970296	0.8464	0.0769716	0.968254
	0.0587054	0.997375	0.970291	0.846267	0.0770202	0.968254
	0.0587145	0.997375	0.970286	0.846133	0.0770689	0.968254
	0.0587235	0.997375	0.970282	0.846	0.0771176	0.968254
	0.0587326	0.997375	0.970277	0.845866	0.0771664	0.968254
	0.0587417	0.997375	0.970273	0.845733	0.0772152	0.968254
	0.0587508	0.997375	0.970268	0.845599	0.0772641	0.968254
	0.0587599	0.997375	0.970264	0.845465	0.0773131	0.968254
	0.0587689	0.997375	0.970259	0.845332	0.0773621	0.968254
	0.058778	0.997375	0.970255	0.845198	0.0774112	0.968254
	0.0587871	0.997375	0.97025	0.845065	0.0774603	0.968254
	0.0587962	0.997375	0.970245	0.844931	0.0775095	0.968254
	0.0588053	0.997375	0.970241	0.844798	0.0775588	0.968254
	0.0588144	0.997375	0.970236	0.844664	0.0776081	0.968254
	0.0588235	0.997375	0.970232	0.844531	0.0776575	0.968254
	0.0588326	0.997375	0.970227	0.844397	0.077707	0.968254
	0.0588417	0.997375	0.970223	0.844263	0.0777565	0.968254
	0.0588509	0.997375	0.970218	0.84413	0.0778061	0.968254
	0.05886	0.997375	0.970213	0.843996	0.0778558	0.968254
	0.0588691	0.997375	0.970209	0.843863	0.0779055	0.968254
	0.0588782	0.997375	0.970507	0.843863	0.0779553	0.968254
	0.0588873	0.997375	0.970502	0.843729	0.0780051	0.968254
	0.0588965	0.997375	0.970498	0.843596	0.078055	0.968254
	0.0589056	0.997375	0.970493	0.843462	0.078105	0.968254
	0.0589147	0.997375	0.970489	0.843328	0.078155	0.968254
	0.0589239	0.997375	0.970484	0.843195	0.0782051	0.968254
	0.058933	0.997375	0.97048	0.843061	0.0782553	0.968254
	0.0589421	0.997375	0.970475	0.842928	0.0783055	0.968254
	0.0589513	0.997375	0.970471	0.842794	0.0783558	0.968254
	0.0589604	0.997375	0.970466	0.842661	0.0784062	0.968254
	0.0589696	0.997375	0.970462	0.842527	0.0784566	0.968254
	0.0589787	0.997375	0.970457	0.842393	0.0785071	0.968254
	0.0589879	0.997375	0.970452	0.84226	0.0785576	0.968254
	0.0589971	0.997375	0.970448	0.842126	0.0786082	0.968254
	0.0590062	0.997375	0.970443	0.841993	0.0786589	0.968254
	0.0590154	0.997375	0.970439	0.841859	0.0787097	0.968254
	0.0590245	0.997375	0.970434	0.841726	0.0787605	0.968254
	0.0590337	0.997375	0.97043	0.841592	0.0788114	0.968254
	0.0590429	0.997375	0.970425	0.841459	0.0788623	0.968254
	0.0590521	0.997375	0.970421	0.841325	0.0789133	0.968254
	0.0590612	0.997375	0.970566	0.841191	0.0789644	0.968254
	0.0590704	0.997375	0.970715	0.841191	0.0790155	0.968254
	0.0590796	0.997375	0.970711	0.841058	0.0790668	0.968254
	0.0590888	0.997375	0.970706	0.840924	0.079118	0.968254
	0.059098	0.997375	0.970702	0.840791	0.0791694	0.968254
	0.0591072	0.997375	0.970697	0.840657	0.0792208	0.968254
	0.0591164	0.997375	0.970693	0.840524	0.0792723	0.968254
	0.0591256	0.997375	0.970688	0.84039	0.0793238	0.968254
	0.0591348	0.997375	0.970684	0.840256	0.0793754	0.968254
	0.059144	0.997375	0.970679	0.840123	0.0794271	0.968254
	0.0591532	0.997375	0.970674	0.839989	0.0794788	0.968254
	0.0591624	0.997375	0.970824	0.839989	0.0795306	0.968254
	0.0591716	0.997375	0.97082	0.839856	0.0795825	0.968254
	0.0591808	0.997375	0.970815	0.839722	0.0796345	0.968254
	0.05919	0.997375	0.970811	0.839589	0.0796865	0.968254
	0.0591993	0.997375	0.970806	0.839455	0.0797386	0.968254
	0.0592085	0.997375	0.970802	0.839321	0.0797907	0.968254
	0.0592177	0.997375	0.970797	0.839188	0.0798429	0.968254
	0.0592269	0.997375	0.970793	0.839054	0.0798952	0.968254
	0.0592362	0.997375	0.970788	0.838921	0.0799476	0.968254
	0.0592454	0.997375	0.970784	0.838787	0.08	0.968254
	0.0592546	0.997375	0.970779	0.838654	0.0800525	0.968254
	0.0592639	0.997375	0.970775	0.83852	0.0801051	0.968254
	0.0592731	0.997375	0.97077	0.838387	0.0801577	0.968254
	0.0592824	0.997375	0.97092	0.838387	0.0802104	0.968254
	0.0592916	0.997375	0.970916	0.838253	0.0802632	0.968254
	0.0593009	0.997375	0.970911	0.838119	0.080316	0.968254
	0.0593101	0.997375	0.970907	0.837986	0.0803689	0.968254
	0.0593194	0.997375	0.970902	0.837852	0.0804219	0.968254
	0.0593286	0.997375	0.970898	0.837719	0.0804749	0.968254
	0.0593379	0.997375	0.970893	0.837585	0.0805281	0.968254
	0.0593472	0.997375	0.970889	0.837452	0.0805812	0.968254
	0.0593565	0.997375	0.970884	0.837318	0.0806345	0.968254
	0.0593657	0.997375	0.97088	0.837184	0.0806878	0.968254
	0.059375	0.997375	0.970875	0.837051	0.0807412	0.968254
	0.0593843	0.997375	0.970871	0.836917	0.0807947	0.968254
	0.0593936	0.997375	0.970866	0.836784	0.0808482	0.968254
	0.0594028	0.997375	0.970862	0.83665	0.0809019	0.968254
	0.0594121	0.997375	0.970857	0.836517	0.0809555	0.968254
	0.0594214	0.997375	0.970853	0.836383	0.0810093	0.968254
	0.0594307	0.997375	0.970848	0.836249	0.0810631	0.968254
	0.05944	0.997375	0.970844	0.836116	0.081117	0.968254
	0.0594493	0.997375	0.970839	0.835982	0.081171	0.968254
	0.0594586	0.997375	0.970835	0.835849	0.081225	0.968254
	0.0594679	0.997375	0.97083	0.835715	0.0812791	0.968254
	0.0594772	0.997375	0.970981	0.835715	0.0813333	0.968254
	0.0594865	0.997375	0.970976	0.835582	0.0813876	0.968254
	0.0594959	0.997375	0.971127	0.835582	0.0814419	0.968254
	0.0595052	0.997375	0.971122	0.835448	0.0814963	0.968254
	0.0595145	0.997375	0.971118	0.835315	0.0815508	0.968254
	0.0595238	0.997375	0.971114	0.835181	0.0816054	0.968254
	0.0595331	0.997375	0.971109	0.835047	0.08166	0.968254
	0.0595425	0.997375	0.971105	0.834914	0.0817147	0.968254
	0.0595518	0.997375	0.9711	0.83478	0.0817694	0.968254
	0.0595611	0.997375	0.971251	0.83478	0.0818243	0.968254
	0.0595705	0.997375	0.971247	0.834647	0.0818792	0.968254
	0.0595798	0.997375	0.971397	0.834647	0.0819342	0.968254
	0.0595891	0.997375	0.971393	0.834513	0.0819892	0.968254
	0.0595985	0.997375	0.971389	0.83438	0.0820444	0.968254
	0.0596078	0.997375	0.97154	0.83438	0.0820996	0.968254
	0.0596172	0.997375	0.971691	0.83438	0.0821549	0.968254
	0.0596265	0.997375	0.971686	0.834246	0.0822102	0.968254
	0.0596359	0.997375	0.971682	0.834112	0.0822657	0.968254
	0.0596453	0.997375	0.971678	0.833979	0.0823212	0.968254
	0.0596546	0.997375	0.971673	0.833845	0.0823768	0.968254
	0.059664	0.997375	0.971669	0.833712	0.0824324	0.968254
	0.0596734	0.997375	0.971664	0.833578	0.0824882	0.968254
	0.0596827	0.997375	0.97166	0.833445	0.082544	0.968254
	0.0596921	0.997375	0.971656	0.833311	0.0825999	0.968254
	0.0597015	0.997375	0.971651	0.833178	0.0826558	0.968254
	0.0597109	0.997375	0.971647	0.833044	0.0827119	0.968254
	0.0597203	0.997375	0.971642	0.83291	0.082768	0.968254
[truncated: 6,317 more rows]

## Sheet: Supplementary Figure 6c
Supplementary Figure 6c
	Cored fpr	Cored tpr	Diffuse fpr	Diffuse tpr	CAA fpr	CAA tpr
	0	0.0102041	0	9.54198e-05	0	0
	0	0.255102	0	0.00715649	9.20217e-05	0
	9.28074e-05	0.255102	0	0.00734733	9.20217e-05	0.166667
	9.28074e-05	0.295918	0	0.00772901	0.000828195	0.166667
	0.000185615	0.295918	0	0.00801527	0.000828195	0.666667
	0.000185615	0.316327	0	0.0186069	0.00156437	0.666667
	0.000278422	0.316327	0	0.0187977	0.00174841	0.666667
	0.000278422	0.397959	0	0.0188931	0.00285267	0.666667
	0.000464037	0.397959	0	0.019084	0.00285267	0.833333
	0.000464037	0.408163	0	0.0236641	0.00303672	0.833333
	0.000556844	0.408163	0	0.0239504	0.00303672	1
	0.000556844	0.438776	0	0.0366412	0.0182203	1
	0.000742459	0.438776	0	0.0368321	0.0184043	1
	0.000742459	0.540816	0	0.0406489	0.0248459	1
	0.00111369	0.540816	0	0.0408397	0.0250299	1
	0.00111369	0.55102	0	0.0415076	0.0322996	1
	0.00139211	0.55102	0	0.0416985	0.0324837	1
	0.00139211	0.571429	0	0.0598282	0.0350603	1
	0.00157773	0.571429	0	0.0600191	0.0352443	1
	0.00157773	0.602041	0	0.0679389	0.0726972	1
	0.00185615	0.602041	0	0.0681298	0.0730652	1
	0.00185615	0.612245	0	0.075	0.0779424	1
	0.00194896	0.622449	0	0.0751908	0.0781264	1
	0.00194896	0.642857	0	0.0755725	0.0851201	1
	0.00222738	0.642857	0	0.0759542	0.0853962	1
	0.00222738	0.653061	0	0.0773855	0.0939542	1
	0.00241299	0.653061	0	0.0775763	0.0941382	1
	0.00241299	0.663265	0	0.0832061	0.102788	1
	0.0025058	0.663265	0	0.0833969	0.102972	1
	0.00269142	0.663265	0	0.0871183	0.10334	1
	0.00278422	0.663265	0	0.0873092	0.103524	1
	0.00278422	0.673469	0	0.0902672	0.108862	1
	0.00306265	0.673469	0	0.0905534	0.109046	1
	0.00306265	0.683673	0	0.0964695	0.116499	1
	0.00352668	0.683673	0	0.0966603	0.116684	1
	0.00352668	0.693878	0	0.114122	0.1361	1
	0.0038051	0.693878	0	0.114313	0.136376	1
	0.0038051	0.704082	0	0.114599	0.140977	1
	0.00399072	0.704082	0	0.11479	0.141161	1
	0.00399072	0.714286	0	0.117176	0.161038	1
	0.00426914	0.714286	0	0.117366	0.161222	1
	0.00426914	0.72449	0	0.119179	0.163799	1
	0.00491879	0.72449	0	0.11937	0.163983	1
	0.00491879	0.744898	0	0.120802	0.165455	1
	0.0050116	0.744898	0	0.120992	0.165639	1
	0.0050116	0.755102	0	0.123378	0.178154	1
	0.00510441	0.755102	0	0.123569	0.178338	1
	0.00510441	0.77551	0	0.124237	0.190669	1
	0.00538283	0.77551	0	0.124427	0.190853	1
	0.00538283	0.785714	0	0.125859	0.205669	1
	0.00640371	0.785714	0	0.12605	0.205853	1
	0.00640371	0.795918	0	0.133111	0.208797	1
	0.00733179	0.795918	0	0.133492	0.208981	1
	0.00733179	0.806122	0	0.137023	0.218183	1
	0.00770302	0.806122	0	0.137214	0.218368	1
	0.00770302	0.816327	0	0.139313	0.22803	1
	0.00807425	0.816327	0	0.139695	0.228214	1
	0.00807425	0.826531	0	0.14666	0.235023	1
	0.00918793	0.826531	0	0.146851	0.235392	1
	0.00918793	0.836735	0	0.150095	0.246526	1
	0.010116	0.836735	0	0.150286	0.24671	1
	0.010116	0.846939	0	0.150763	0.26355	1
	0.0103944	0.846939	0	0.150954	0.263734	1
	0.01058	0.846939	0	0.153244	0.265483	1
	0.01058	0.857143	0	0.153435	0.265667	1
	0.0111369	0.857143	0	0.155057	0.266127	1
	0.0111369	0.867347	0	0.155248	0.266311	1
	0.0117865	0.867347	0	0.156107	0.270452	1
	0.0117865	0.897959	0	0.156298	0.270636	1
	0.0138283	0.897959	0	0.156679	0.278826	1
	0.0138283	0.908163	0	0.15687	0.27901	1
	0.0152204	0.908163	0	0.159828	0.285175	1
	0.0152204	0.918367	0	0.160019	0.285359	1
	0.0162413	0.918367	0	0.162214	0.28674	1
	0.0162413	0.928571	0	0.162405	0.286924	1
	0.0185615	0.928571	0	0.162882	0.287752	1
	0.0185615	0.938776	0	0.163073	0.287936	1
	0.0187471	0.938776	0	0.16584	0.297046	1
	0.0190255	0.938776	0	0.166031	0.29723	1
	0.0207889	0.938776	0	0.168798	0.297782	1
	0.0207889	0.94898	0	0.168989	0.297966	1
	0.0211601	0.94898	0	0.175859	0.328333	1
	0.0211601	0.959184	0	0.17605	0.328518	1
	0.0320186	0.959184	0	0.177958	0.33091	1
	0.0320186	0.979592	0	0.178149	0.331094	1
	0.0382367	0.979592	0	0.180153	0.336247	1
	0.0382367	0.989796	0	0.180344	0.336523	1
	0.0418561	0.989796	0	0.191698	0.343885	1
	0.0420418	0.989796	0	0.191889	0.344069	1
	0.0425058	0.989796	0	0.198569	0.350419	1
	0.0426914	0.989796	0	0.19876	0.350603	1
	0.0506729	0.989796	0	0.20105	0.356032	1
	0.0506729	1	0	0.20124	0.356216	1
	0.0577262	1	0	0.208302	0.370111	1
	0.0579118	1	0	0.208492	0.370295	1
	0.0658005	1	0	0.210115	0.398454	1
	0.0660789	1	0	0.210305	0.398638	1
	0.0832483	1	0	0.211164	0.426153	1
	0.0834339	1	0	0.211355	0.426337	1
	0.0945708	1	0	0.215172	0.426705	1
	0.0947564	1	0	0.215363	0.426889	1
	0.099768	1	0	0.218702	0.427993	1
	0.0999536	1	0	0.218893	0.428177	1
	0.118051	1	0	0.225286	0.435171	1
	0.118237	1	0	0.225477	0.435447	1
	0.124455	1	0	0.233683	0.453575	1
	0.12464	1	0	0.233874	0.453759	1
	0.129002	1	0	0.234637	0.468943	1
	0.129188	1	0	0.234828	0.469127	1
	0.133364	1	0	0.237882	0.479525	1
	0.133828	1	0	0.238073	0.479709	1
	0.152297	1	0	0.239981	0.49342	1
	0.152483	1	0	0.240172	0.493881	1
	0.155174	1	0	0.245992	0.505383	1
	0.155452	1	0	0.246183	0.505567	1
	0.16594	1	0	0.249046	0.528021	1
	0.166125	1	0	0.249237	0.528205	1
	0.166589	1	0	0.251718	0.536763	1
	0.166775	1	0	0.251908	0.536947	1
	0.167146	1	0	0.26145	0.553327	1
	0.187378	1	0	0.261641	0.553511	1
	0.187564	1	0	0.263073	0.565473	1
	0.193503	1	0	0.263263	0.565657	1
	0.193689	1	0	0.265458	0.567774	1
	0.20529	1	0	0.265649	0.567958	1
	0.205568	1	0	0.267557	0.577068	1
	0.22348	1	0	0.267748	0.577252	1
	0.223666	1	0	0.283588	0.581485	1
	0.242691	1	0	0.283779	0.581669	1
	0.242877	1	0	0.285305	0.592344	1
	0.254849	1	0	0.285496	0.59262	1
	0.255035	1	0	0.299332	0.594828	1
	0.270719	1	0	0.299523	0.595012	1
	0.270905	1	0	0.3	0.597589	1
	0.301624	1	0	0.300191	0.597865	1
	0.30181	1	0	0.31355	0.612589	1
	0.314246	1	0	0.31374	0.612773	1
	0.314432	1	0	0.318416	0.621607	1
	0.314803	1	0	0.318607	0.621791	1
	0.314988	1	0	0.328435	0.62814	1
	0.32761	1	0	0.328626	0.628324	1
	0.327796	1	0	0.337214	0.676912	1
	0.329466	1	0	0.337405	0.677096	1
	0.329652	1	0	0.340553	0.684181	1
	0.336148	1	0	0.340744	0.684366	1
	0.336334	1	0	0.354389	0.705623	1
	0.348863	1	0	0.35458	0.705807	1
	0.349049	1	0	0.357156	0.717585	1
	0.350626	1	0	0.357347	0.717769	1
	0.350812	1	0	0.371183	0.740223	1
	0.35406	1	0	0.371374	0.740407	1
	0.354246	1	0	0.372233	0.809423	1
	0.375499	1	0	0.372424	0.809607	1
	0.375684	1	0	0.372519	0.825435	1
	0.384594	1	0	0.37271	0.825619	1
	0.38478	1	0	0.404294	0.843287	1
	0.387378	1	0	0.404485	0.843471	1
	0.387657	1	0	0.40458	0.84936	1
	0.396659	1	0	0.404771	0.849544	1
	0.396845	1	0	0.409924	0.858839	1
	0.403805	1	0	0.410115	0.859115	1
	0.403991	1	0	0.437405	0.929695	1
	0.407332	1	0	0.437595	0.929879	1
	0.407517	1	0	0.43874	0.942026	1
	0.418097	1	0	0.438931	0.94221	1
	0.418283	1	0	0.444943	0.978651	1
	0.433875	1	0	0.445134	0.978927	1
	0.43406	1	0	0.447519	0.989878	1
	0.45587	1	0	0.44771	0.990062	1
	0.456241	1	0	0.449332	1	1
	0.464408	1	0.00254453	0.449332
	0.464594	1	0.00254453	0.45124
	0.468306	1	0.00254453	0.451431
	0.468492	1	0.00254453	0.452863
	0.490487	1	0.00254453	0.453053
	0.490673	1	0.00254453	0.460019
	0.502552	1	0.00254453	0.46021
	0.502738	1	0.00254453	0.468416
	0.518886	1	0.00254453	0.468607
	0.519072	1	0.00254453	0.468989
	0.520278	1	0.00254453	0.469179
	0.520464	1	0.00254453	0.476527
	0.522877	1	0.00254453	0.476718
	0.523063	1	0.00254453	0.47729
	0.534849	1	0.00508906	0.47729
	0.535035	1	0.00508906	0.479103
	0.558515	1	0.00508906	0.479294
	0.558701	1	0.00508906	0.487023
	0.569095	1	0.00508906	0.487214
	0.569281	1	0.00508906	0.501336
	0.582738	1	0.00508906	0.501718
	0.582923	1	0.00508906	0.546469
	0.634432	1	0.00763359	0.546469
	0.634617	1	0.00763359	0.549905
	0.635731	1	0.00763359	0.550095
	0.635916	1	0.00763359	0.566126
	0.658747	1	0.0101781	0.566126
	0.658933	1	0.0101781	0.567271
	0.659861	1	0.0127226	0.567271
	0.660046	1	0.0127226	0.571851
	0.687332	1	0.0127226	0.572042
	0.687517	1	0.0127226	0.584447
	0.693179	1	0.0127226	0.584924
	0.693364	1	0.0127226	0.586927
	0.706821	1	0.0127226	0.587118
	0.707007	1	0.0127226	0.597901
	0.71935	1	0.0127226	0.598092
	0.719629	1	0.0127226	0.605534
	0.726868	1	0.0127226	0.605725
	0.727053	1	0.0127226	0.607634
	0.727517	1	0.0127226	0.607824
	0.727703	1	0.0127226	0.620992
	0.730858	1	0.0152672	0.620992
	0.731044	1	0.0152672	0.623282
	0.732993	1	0.0152672	0.623473
	0.733179	1	0.0152672	0.626622
	0.734942	1	0.0152672	0.626813
	0.735128	1	0.0152672	0.630916
	0.793689	1	0.0152672	0.631107
	0.793875	1	0.0152672	0.635973
	0.797865	1	0.0152672	0.636164
	0.798051	1	0.0152672	0.637786
	0.802135	1	0.0152672	0.637977
	0.80232	1	0.0152672	0.643607
	0.80297	1	0.0178117	0.643607
	0.803155	1	0.0178117	0.644275
	0.833503	1	0.0203562	0.644275
	0.833689	1	0.0203562	0.648187
	0.866172	1	0.0229008	0.648187
	0.866357	1	0.0229008	0.648378
	0.885568	1	0.0229008	0.655916
	0.885754	1	0.0229008	0.656107
	0.888353	1	0.0229008	0.656966
	0.888538	1	0.0229008	0.657156
	0.891137	1	0.0229008	0.65916
	0.891323	1	0.0254453	0.65916
	0.95703	1	0.0254453	0.665744
	0.957309	1	0.0279898	0.665744
	0.969188	1	0.0279898	0.666603
	0.969374	1	0.0279898	0.666794
	0.997958	1	0.0279898	0.671756
	0.998237	1	0.0305344	0.671756
	1	1	0.0305344	0.695706
			0.0330789	0.695706
			0.0330789	0.703053
			0.0356234	0.703053
			0.0356234	0.70687
			0.0381679	0.70687
			0.0381679	0.707156
			0.0381679	0.707347
			0.0381679	0.70792
			0.0407125	0.70792
			0.0407125	0.710115
			0.043257	0.710115
			0.043257	0.710687
			0.0458015	0.710687
			0.0458015	0.713931
			0.0483461	0.713931
			0.0483461	0.714027
			0.0508906	0.714027
			0.0508906	0.716508
			0.0508906	0.716889
			0.0508906	0.718989
			0.0534351	0.718989
			0.0534351	0.719466
			0.0534351	0.719656
			0.0534351	0.72042
			0.0534351	0.720611
			0.0534351	0.721279
			0.0534351	0.721469
			0.0559796	0.721469
			0.0559796	0.721947
			0.0585242	0.721947
			0.0585242	0.723378
			0.0610687	0.723378
			0.0610687	0.727958
			0.0661578	0.727958
			0.0661578	0.731966
			0.0687023	0.731966
			0.0687023	0.734924
			0.0712468	0.734924
			0.0712468	0.735973
			0.0712468	0.73626
			0.0712468	0.736546
			0.0712468	0.736737
			0.0712468	0.736927
			0.0737913	0.736927
			0.0737913	0.737405
			0.0737913	0.737595
			0.0737913	0.740267
			0.0763359	0.740267
			0.0763359	0.742366
			0.0788804	0.742366
			0.0788804	0.742462
			0.0788804	0.742748
			0.0788804	0.745802
			0.0788804	0.746183
			0.0788804	0.754198
			0.0814249	0.754198
			0.0814249	0.756775
			0.0814249	0.757061
			0.0814249	0.757443
			0.0839695	0.757443
			0.0839695	0.758588
			0.0839695	0.758779
			0.0839695	0.762977
			0.0839695	0.763168
			0.086514	0.763168
			0.086514	0.769752
			0.0890585	0.769752
			0.0890585	0.770611
			0.0890585	0.770802
			0.0890585	0.779294
			0.0890585	0.779485
			0.0890585	0.779676
			0.0916031	0.779676
			0.0916031	0.779866
			0.0916031	0.780344
			0.0941476	0.780344
			0.0941476	0.781679
			0.0966921	0.781679
			0.0966921	0.786737
			0.0966921	0.786927
			0.0966921	0.78874
			0.0966921	0.788931
			0.0966921	0.790935
			0.0992366	0.790935
			0.0992366	0.791126
			0.101781	0.791126
			0.101781	0.794179
			0.104326	0.794179
			0.104326	0.79437
			0.104326	0.794561
			0.104326	0.794656
			0.104326	0.794847
			0.104326	0.801336
			0.104326	0.801527
			0.104326	0.803626
			0.10687	0.803626
			0.10687	0.804485
			0.10687	0.804676
			0.10687	0.81021
			0.109415	0.81021
			0.109415	0.814599
			0.111959	0.814599
			0.111959	0.81479
			0.111959	0.815076
			0.111959	0.81584
			0.114504	0.81584
			0.114504	0.817844
			0.117048	0.817844
			0.117048	0.821088
			0.119593	0.821088
			0.119593	0.824427
			0.119593	0.824618
			0.119593	0.825
			0.122137	0.825
			0.122137	0.828053
			0.124682	0.828053
			0.124682	0.829485
			0.127226	0.829485
			0.127226	0.830725
			0.127226	0.830916
			0.127226	0.834351
			0.129771	0.834351
			0.129771	0.834924
			0.129771	0.835115
			0.129771	0.838263
			0.129771	0.838645
			0.129771	0.839885
			0.129771	0.840076
			0.129771	0.84666
			0.129771	0.846851
			0.129771	0.847137
			0.129771	0.847328
			0.129771	0.847424
			0.129771	0.847615
			0.129771	0.848569
			0.132316	0.848569
			0.132316	0.853531
			0.13486	0.853531
			0.13486	0.853721
			0.13486	0.855821
			0.137405	0.855821
			0.137405	0.858206
			0.137405	0.858397
			0.137405	0.860019
			0.139949	0.860019
			0.139949	0.86021
			0.142494	0.86021
			0.142494	0.8625
			0.145038	0.8625
			0.145038	0.862691
			0.145038	0.863645
			0.145038	0.863836
			0.145038	0.867748
			0.145038	0.867939
			0.145038	0.870992
			0.145038	0.871183
			0.145038	0.87166
			0.147583	0.87166
			0.147583	0.873092
			0.147583	0.873282
			0.147583	0.877672
			0.150127	0.877672
			0.150127	0.877863
			0.152672	0.877863
			0.152672	0.878053
			0.155216	0.878053
			0.155216	0.880153
			0.155216	0.880344
			0.155216	0.880439
			0.157761	0.880439
			0.157761	0.881107
			0.160305	0.881107
			0.160305	0.882634
			0.160305	0.882824
			0.160305	0.883015
			0.16285	0.883015
			0.16285	0.885592
			0.16285	0.885782
			0.165394	0.885782
			0.165394	0.886832
			0.167939	0.886832
			0.167939	0.887214
			0.170483	0.887214
			0.170483	0.887977
			0.173028	0.887977
			0.173028	0.889218
			0.173028	0.889504
			0.173028	0.892462
			0.175573	0.892462
			0.175573	0.900668
			0.175573	0.900859
			0.175573	0.902385
			0.178117	0.902385
			0.178117	0.904771
			0.180662	0.904771
			0.180662	0.90916
			0.183206	0.90916
			0.183206	0.91355
			0.185751	0.91355
			0.185751	0.91374
			0.188295	0.91374
			0.188295	0.914981
			0.19084	0.914981
			0.19084	0.916221
			0.193384	0.916221
			0.193384	0.91813
			0.195929	0.91813
			0.195929	0.918321
			0.198473	0.918321
			0.198473	0.918416
			0.198473	0.918607
			0.198473	0.920134
			0.201018	0.920134
			0.201018	0.922328
			0.203562	0.922328
			0.203562	0.923569
			0.206107	0.923569
			0.206107	0.924141
			0.211196	0.924141
			0.211196	0.924618
			0.21374	0.924618
			0.21374	0.927099
			0.216285	0.927099
			0.216285	0.92729
			0.221374	0.92729
			0.221374	0.927385
			0.223919	0.927385
			0.223919	0.927958
			0.226463	0.927958
			0.226463	0.928149
			0.226463	0.92834
			0.226463	0.929676
			0.229008	0.929676
			0.229008	0.931966
			0.229008	0.932252
			0.229008	0.933111
			0.231552	0.933111
			0.231552	0.933683
			0.234097	0.933683
			0.234097	0.93626
			0.236641	0.93626
			0.236641	0.936641
			0.239186	0.936641
			0.239186	0.936927
			0.24173	0.936927
			0.24173	0.937786
			0.24173	0.937977
			0.24173	0.938263
			0.24173	0.938454
			0.24173	0.93874
			0.244275	0.93874
			0.244275	0.938931
			0.246819	0.938931
			0.246819	0.940458
			0.249364	0.940458
			0.249364	0.94084
			0.251908	0.94084
			0.251908	0.941317
			0.254453	0.941317
			0.254453	0.942939
			0.256997	0.942939
			0.256997	0.943607
			0.259542	0.943607
			0.259542	0.943702
			0.262087	0.943702
			0.262087	0.943989
			0.264631	0.943989
			0.264631	0.944275
			0.264631	0.944466
			0.264631	0.945038
			0.267176	0.945038
			0.267176	0.945515
			0.26972	0.945515
			0.26972	0.946851
			0.272265	0.946851
			0.272265	0.947901
			0.274809	0.947901
			0.274809	0.949237
			0.277354	0.949237
			0.277354	0.949427
			0.279898	0.949427
			0.279898	0.949523
			0.284987	0.949523
			0.284987	0.949905
			0.287532	0.949905
			0.287532	0.950095
			0.290076	0.950095
			0.290076	0.954389
			0.292621	0.954389
			0.292621	0.954771
			0.292621	0.954962
			0.292621	0.955344
			0.295165	0.955344
			0.295165	0.955916
			0.29771	0.955916
			0.29771	0.956011
			0.300254	0.956011
			0.300254	0.956679
			0.302799	0.956679
			0.302799	0.957156
			0.305344	0.957156
			0.305344	0.958588
			0.307888	0.958588
			0.307888	0.959065
			0.310433	0.959065
			0.310433	0.95916
			0.312977	0.95916
			0.312977	0.959924
			0.315522	0.959924
			0.315522	0.960305
			0.318066	0.960305
			0.318066	0.960973
			0.320611	0.960973
			0.320611	0.961164
			0.323155	0.961164
			0.323155	0.961737
			0.3257	0.961737
			0.3257	0.962023
			0.328244	0.962023
			0.328244	0.962118
			0.330789	0.962118
			0.330789	0.963168
			0.333333	0.963168
			0.333333	0.963263
			0.338422	0.963263
			0.338422	0.96374
			0.340967	0.96374
			0.340967	0.965935
			0.343511	0.965935
			0.343511	0.966508
			0.346056	0.966508
			0.346056	0.966603
			0.35369	0.966603
			0.35369	0.966794
			0.358779	0.966794
			0.358779	0.968034
			0.363868	0.968034
			0.363868	0.96813
			0.366412	0.96813
			0.366412	0.968225
			0.371501	0.968225
			0.371501	0.968321
			0.374046	0.968321
			0.374046	0.968511
			0.37659	0.968511
			0.37659	0.968893
			0.379135	0.968893
			0.379135	0.969084
			0.381679	0.969084
			0.381679	0.969752
			0.384224	0.969752
			0.384224	0.970038
			0.389313	0.970038
			0.389313	0.970324
			0.399491	0.970324
			0.399491	0.970706
			0.402036	0.970706
			0.402036	0.971947
			0.407125	0.971947
			0.407125	0.972615
			0.409669	0.972615
			0.409669	0.972996
			0.412214	0.972996
			0.412214	0.97376
			0.414758	0.97376
			0.414758	0.973855
			0.417303	0.973855
			0.417303	0.974237
			0.417303	0.974427
			0.417303	0.975095
			0.419847	0.975095
			0.419847	0.975191
			0.424936	0.975191
			0.424936	0.97624
			0.427481	0.97624
			0.427481	0.976718
			0.43257	0.976718
			0.43257	0.976813
			0.435115	0.976813
			0.435115	0.97729
			0.437659	0.97729
			0.437659	0.977385
			0.440204	0.977385
			0.440204	0.977576
			0.447837	0.977576
			0.447837	0.97834
			0.450382	0.97834
			0.450382	0.978721
			0.452926	0.978721
			0.452926	0.979103
			0.452926	0.979294
			0.458015	0.979294
			0.458015	0.979485
			0.46056	0.979485
			0.46056	0.981393
			0.463104	0.981393
			0.463104	0.981584
			0.468193	0.981584
			0.468193	0.98187
			0.470738	0.98187
			0.470738	0.982061
			0.475827	0.982061
			0.475827	0.982156
			0.480916	0.982156
			0.480916	0.982443
			0.483461	0.982443
			0.483461	0.983015
			0.486005	0.983015
			0.486005	0.983492
			0.48855	0.983492
			0.48855	0.983683
			0.491094	0.983683
			0.491094	0.983779
			0.493639	0.983779
			0.493639	0.984542
			0.498728	0.984542
			0.498728	0.984637
			0.501272	0.984637
			0.501272	0.984924
			0.503817	0.984924
			0.503817	0.985115
			0.508906	0.985115
			0.508906	0.985592
			0.513995	0.985592
			0.513995	0.985687
			0.519084	0.985687
			0.519084	0.985973
			0.521628	0.985973
			0.521628	0.98645
			0.524173	0.98645
			0.524173	0.986737
			0.526718	0.986737
			0.526718	0.986927
			0.534351	0.986927
			0.534351	0.987309
			0.536896	0.987309
			0.536896	0.9875
			0.541985	0.9875
			0.541985	0.987595
			0.544529	0.987595
			0.544529	0.987977
			0.549618	0.987977
			0.549618	0.988073
			0.554707	0.988073
			0.554707	0.988645
			0.559796	0.988645
			0.559796	0.98874
			0.562341	0.98874
			0.562341	0.988836
			0.564885	0.988836
			0.564885	0.989408
			0.56743	0.989408
			0.56743	0.989504
			0.569975	0.989504
			0.569975	0.990172
			0.572519	0.990172
			0.572519	0.990363
			0.580153	0.990363
			0.580153	0.990649
			0.585242	0.990649
			0.585242	0.99084
			0.587786	0.99084
			0.587786	0.991126
			0.590331	0.991126
			0.590331	0.991221
			0.59542	0.991221
			0.59542	0.991412
			0.603053	0.991412
			0.603053	0.991603
			0.605598	0.991603
			0.605598	0.991889
			0.610687	0.991889
			0.610687	0.99208
			0.615776	0.99208
			0.615776	0.992176
			0.618321	0.992176
			0.618321	0.992748
			0.62341	0.992748
			0.625954	0.992748
			0.625954	0.992939
			0.633588	0.992939
			0.633588	0.993034
			0.636132	0.993034
			0.636132	0.993511
			0.638677	0.993511
			0.638677	0.993798
			0.641221	0.993798
			0.641221	0.993893
			0.643766	0.993893
			0.643766	0.993989
			0.648855	0.993989
			0.648855	0.994466
			0.656489	0.994466
			0.656489	0.994656
			0.659033	0.994656
			0.659033	0.994752
			0.664122	0.994752
			0.664122	0.994847
			0.666667	0.994847
			0.666667	0.995038
			0.666667	0.995229
			0.666667	0.995324
			0.671756	0.995324
			0.671756	0.99542
			0.6743	0.99542
			0.6743	0.995515
			0.681934	0.995515
			0.681934	0.995706
			0.687023	0.995706
			0.687023	0.995992
			0.694656	0.995992
			0.694656	0.996183
			0.697201	0.996183
			0.697201	0.996374
			0.699746	0.996374
			0.699746	0.996469
			0.704835	0.996469
			0.704835	0.99666
			0.715013	0.99666
			0.715013	0.996851
			0.717557	0.996851
			0.717557	0.996947
			0.722646	0.996947
			0.722646	0.997042
			0.725191	0.997042
			0.725191	0.997328
			0.735369	0.997328
			0.735369	0.997424
			0.740458	0.997424
			0.743003	0.997424
			0.743003	0.997519
			0.745547	0.997519
			0.745547	0.997615
			0.750636	0.997615
			0.750636	0.99771
			0.755725	0.99771
			0.755725	0.997805
			0.75827	0.997805
			0.75827	0.997996
			0.763359	0.997996
			0.763359	0.998282
			0.773537	0.998282
			0.773537	0.998378
			0.78117	0.998378
			0.78117	0.998569
			0.791349	0.998569
			0.791349	0.998664
			0.793893	0.998664
			0.793893	0.998855
			0.834606	0.998855
			0.834606	0.999046
			0.847328	0.999046
			0.847328	0.999141
			0.854962	0.999141
			0.854962	0.999237
			0.860051	0.999237
			0.860051	0.999332
			0.862595	0.999332
			0.862595	0.999523
			0.875318	0.999523
			0.875318	0.999618
			0.913486	0.999618
			0.913486	0.999714
			0.918575	0.999714
			0.918575	0.999809
			0.926209	0.999809
			0.931298	0.999809
			0.931298	0.999905
			0.966921	0.999905
			0.966921	1
			1	1

## Sheet: Supplementary Figure 6d
Supplementary Figure 6d
	Cored precision	Cored recall	Diffuse precision	Diffuse recall	CAA precision	CAA recall
	0.152174	1	0.965009	1	0.153846	1
	0.150855	0.989796	0.965006	0.999905	0.131579	0.833333
	0.15109	0.989796	0.965095	0.999905	0.135135	0.833333
	0.151326	0.989796	0.965184	0.999905	0.138889	0.833333
	0.151562	0.989796	0.965273	0.999905	0.114286	0.666667
	0.1518	0.989796	0.965362	0.999905	0.117647	0.666667
	0.152038	0.989796	0.965451	0.999905	0.121212	0.666667
	0.152276	0.989796	0.965539	0.999905	0.125	0.666667
	0.152516	0.989796	0.965628	0.999905	0.129032	0.666667
	0.152756	0.989796	0.965717	0.999905	0.133333	0.666667
	0.152997	0.989796	0.965806	0.999905	0.137931	0.666667
	0.153239	0.989796	0.965895	0.999905	0.142857	0.666667
	0.153481	0.989796	0.965985	0.999905	0.148148	0.666667
	0.153724	0.989796	0.966074	0.999905	0.153846	0.666667
	0.153968	0.989796	0.966163	0.999905	0.16	0.666667
	0.154213	0.989796	0.966252	0.999905	0.166667	0.666667
	0.154459	0.989796	0.966249	0.999809	0.173913	0.666667
	0.154705	0.989796	0.966427	0.999809	0.190476	0.666667
	0.154952	0.989796	0.966516	0.999809	0.2	0.666667
	0.1552	0.989796	0.966605	0.999809	0.210526	0.666667
	0.155449	0.989796	0.966694	0.999809	0.222222	0.666667
	0.155698	0.989796	0.966691	0.999714	0.235294	0.666667
	0.155949	0.989796	0.96678	0.999714	0.25	0.666667
	0.1562	0.989796	0.96687	0.999714	0.266667	0.666667
	0.156452	0.989796	0.966867	0.999618	0.285714	0.666667
	0.156704	0.989796	0.966956	0.999618	0.307692	0.666667
	0.156958	0.989796	0.967045	0.999618	0.25	0.5
	0.157212	0.989796	0.967134	0.999618	0.181818	0.333333
	0.157468	0.989796	0.967224	0.999618	0.1	0.166667
	0.157724	0.989796	0.967313	0.999618	0.111111	0.166667
	0.15798	0.989796	0.967402	0.999618	0.125	0.166667
	0.158238	0.989796	0.967492	0.999618	0.142857	0.166667
	0.158497	0.989796	0.967581	0.999618	0.166667	0.166667
	0.158756	0.989796	0.96767	0.999618	0.2	0.166667
	0.159016	0.989796	0.96776	0.999618	0.25	0.166667
	0.159278	0.989796	0.967849	0.999618	0.333333	0.166667
	0.159539	0.989796	0.967939	0.999618	0.5	0.166667
	0.159802	0.989796	0.968028	0.999618	0	0
	0.160066	0.989796	0.968118	0.999618	1	0
	0.160331	0.989796	0.968207	0.999618
	0.160596	0.989796	0.968204	0.999523
	0.160862	0.989796	0.968294	0.999523
	0.16113	0.989796	0.968383	0.999523
	0.161398	0.989796	0.968473	0.999523
	0.161667	0.989796	0.968562	0.999523
	0.161937	0.989796	0.968652	0.999523
	0.162207	0.989796	0.968649	0.999427
	0.162479	0.989796	0.968646	0.999332
	0.162752	0.989796	0.968736	0.999332
	0.163025	0.989796	0.968733	0.999237
	0.1633	0.989796	0.968822	0.999237
	0.163575	0.989796	0.968912	0.999237
	0.163851	0.989796	0.968909	0.999141
	0.164129	0.989796	0.968999	0.999141
	0.164407	0.989796	0.969088	0.999141
	0.164686	0.989796	0.969178	0.999141
	0.164966	0.989796	0.969175	0.999046
	0.165247	0.989796	0.969265	0.999046
	0.165529	0.989796	0.969355	0.999046
	0.165812	0.989796	0.969444	0.999046
	0.166096	0.989796	0.969534	0.999046
	0.166381	0.989796	0.969624	0.999046
	0.166667	0.989796	0.969621	0.99895
	0.166954	0.989796	0.969618	0.998855
	0.167241	0.989796	0.969708	0.998855
	0.16753	0.989796	0.969798	0.998855
	0.16782	0.989796	0.969888	0.998855
	0.168111	0.989796	0.969978	0.998855
	0.168403	0.989796	0.970068	0.998855
	0.168696	0.989796	0.970158	0.998855
	0.16899	0.989796	0.970247	0.998855
	0.169284	0.989796	0.970337	0.998855
	0.16958	0.989796	0.970427	0.998855
	0.169877	0.989796	0.970517	0.998855
	0.170175	0.989796	0.970607	0.998855
	0.170475	0.989796	0.970697	0.998855
	0.170775	0.989796	0.970787	0.998855
	0.171076	0.989796	0.970877	0.998855
	0.171378	0.989796	0.970967	0.998855
	0.171681	0.989796	0.971058	0.998855
	0.171986	0.989796	0.971052	0.998664
	0.172291	0.989796	0.971142	0.998664
	0.172598	0.989796	0.97114	0.998569
	0.172906	0.989796	0.97123	0.998569
	0.173214	0.989796	0.97132	0.998569
	0.173524	0.989796	0.97141	0.998569
	0.173835	0.989796	0.9715	0.998569
	0.174147	0.989796	0.971498	0.998473
	0.174775	0.989796	0.971495	0.998378
	0.17509	0.989796	0.971585	0.998378
	0.175407	0.989796	0.971675	0.998378
	0.175725	0.989796	0.971766	0.998378
	0.176044	0.989796	0.971763	0.998282
	0.176364	0.989796	0.971853	0.998282
	0.177007	0.989796	0.971944	0.998282
	0.177331	0.989796	0.972034	0.998282
	0.177656	0.989796	0.972124	0.998282
	0.177982	0.989796	0.972122	0.998187
	0.178309	0.989796	0.972119	0.998092
	0.178637	0.989796	0.972116	0.997996
	0.178967	0.989796	0.972207	0.997996
	0.179298	0.989796	0.972297	0.997996
	0.17963	0.989796	0.972295	0.997901
	0.179963	0.989796	0.972292	0.997805
	0.180297	0.989796	0.972382	0.997805
	0.180633	0.989796	0.97238	0.99771
	0.18097	0.989796	0.97247	0.99771
	0.181308	0.989796	0.972561	0.99771
	0.181648	0.989796	0.972558	0.997615
	0.181989	0.989796	0.972649	0.997615
	0.182331	0.989796	0.972739	0.997615
	0.182674	0.989796	0.972737	0.997519
	0.183019	0.989796	0.972827	0.997519
	0.183365	0.989796	0.972825	0.997424
	0.183712	0.989796	0.972915	0.997424
	0.184061	0.989796	0.973096	0.997424
	0.184411	0.989796	0.973094	0.997328
	0.184762	0.989796	0.973184	0.997328
	0.185115	0.989796	0.973275	0.997328
	0.185468	0.989796	0.973366	0.997328
	0.185824	0.989796	0.973456	0.997328
	0.18618	0.989796	0.973454	0.997233
	0.186538	0.989796	0.973451	0.997137
	0.186898	0.989796	0.973449	0.997042
	0.187259	0.989796	0.97354	0.997042
	0.187621	0.989796	0.973537	0.996947
	0.187984	0.989796	0.973628	0.996947
	0.18835	0.989796	0.973719	0.996947
	0.188716	0.989796	0.973716	0.996851
	0.189084	0.989796	0.973807	0.996851
	0.189453	0.989796	0.973804	0.996756
	0.189824	0.989796	0.973802	0.99666
	0.190196	0.989796	0.973893	0.99666
	0.19057	0.989796	0.973984	0.99666
	0.188976	0.979592	0.974074	0.99666
	0.189349	0.979592	0.974165	0.99666
	0.189723	0.979592	0.974163	0.996565
	0.190099	0.979592	0.97416	0.996469
	0.190476	0.979592	0.974251	0.996469
	0.190855	0.979592	0.974342	0.996469
	0.191235	0.979592	0.97434	0.996374
	0.191617	0.979592	0.974431	0.996374
	0.192	0.979592	0.974428	0.996279
	0.192385	0.979592	0.974426	0.996183
	0.192771	0.979592	0.974517	0.996183
	0.193159	0.979592	0.974515	0.996088
	0.193548	0.979592	0.974512	0.995992
	0.193939	0.979592	0.974603	0.995992
	0.194332	0.979592	0.974694	0.995992
	0.194726	0.979592	0.974785	0.995992
	0.195122	0.979592	0.974783	0.995897
	0.195519	0.979592	0.97478	0.995802
	0.195918	0.979592	0.974778	0.995706
	0.196319	0.979592	0.974869	0.995706
	0.196721	0.979592	0.97496	0.995706
	0.197125	0.979592	0.974958	0.995611
	0.197531	0.979592	0.974956	0.995515
	0.197938	0.979592	0.975047	0.995515
	0.198347	0.979592	0.975138	0.995515
	0.198758	0.979592	0.975229	0.995515
	0.19917	0.979592	0.975227	0.99542
	0.199584	0.979592	0.975318	0.99542
	0.2	0.979592	0.975316	0.995324
	0.200418	0.979592	0.975407	0.995324
	0.200837	0.979592	0.975498	0.995324
	0.201258	0.979592	0.975496	0.995229
	0.201681	0.979592	0.975491	0.995038
	0.202105	0.979592	0.975489	0.994943
	0.202532	0.979592	0.975487	0.994847
	0.20296	0.979592	0.975578	0.994847
	0.20339	0.979592	0.975576	0.994752
	0.203822	0.979592	0.975667	0.994752
	0.204255	0.979592	0.975758	0.994752
	0.204691	0.979592	0.975756	0.994656
	0.205128	0.979592	0.975847	0.994656
	0.205567	0.979592	0.975845	0.994561
	0.206009	0.979592	0.975843	0.994466
	0.206452	0.979592	0.975934	0.994466
	0.206897	0.979592	0.976025	0.994466
	0.207343	0.979592	0.976117	0.994466
	0.207792	0.979592	0.976115	0.99437
	0.208243	0.979592	0.976112	0.994275
	0.208696	0.979592	0.97611	0.994179
	0.20915	0.979592	0.976108	0.994084
	0.209607	0.979592	0.976106	0.993989
	0.210066	0.979592	0.976197	0.993989
	0.210526	0.979592	0.976289	0.993989
	0.210989	0.979592	0.976286	0.993893
	0.211454	0.979592	0.976378	0.993893
	0.211921	0.979592	0.976376	0.993798
	0.212389	0.979592	0.976467	0.993798
	0.21286	0.979592	0.976465	0.993702
	0.213333	0.979592	0.976463	0.993607
	0.213808	0.979592	0.976461	0.993511
	0.214286	0.979592	0.976552	0.993511
	0.214765	0.979592	0.97655	0.993416
	0.215247	0.979592	0.976548	0.993321
	0.21573	0.979592	0.976546	0.993225
	0.216216	0.979592	0.976543	0.99313
	0.216704	0.979592	0.976541	0.993034
	0.217195	0.979592	0.976633	0.993034
	0.217687	0.979592	0.976631	0.992939
	0.214123	0.959184	0.976722	0.992939
	0.214612	0.959184	0.976814	0.992939
	0.215103	0.959184	0.976906	0.992939
	0.215596	0.959184	0.976904	0.992844
	0.216092	0.959184	0.976901	0.992748
	0.21659	0.959184	0.976993	0.992748
	0.21709	0.959184	0.977177	0.992748
	0.217593	0.959184	0.977175	0.992653
	0.218097	0.959184	0.977172	0.992557
	0.218605	0.959184	0.97717	0.992462
	0.219114	0.959184	0.977168	0.992366
	0.219626	0.959184	0.977166	0.992271
	0.220141	0.959184	0.977164	0.992176
	0.220657	0.959184	0.977256	0.992176
	0.221176	0.959184	0.977254	0.99208
	0.221698	0.959184	0.977345	0.99208
	0.222222	0.959184	0.977437	0.99208
	0.222749	0.959184	0.977435	0.991985
	0.223278	0.959184	0.977433	0.991889
	0.22381	0.959184	0.977525	0.991889
	0.224344	0.959184	0.977617	0.991889
	0.22488	0.959184	0.977615	0.991794
	0.22542	0.959184	0.977613	0.991698
	0.225962	0.959184	0.977611	0.991603
	0.226506	0.959184	0.977703	0.991603
	0.227053	0.959184	0.9777	0.991508
	0.227603	0.959184	0.977698	0.991412
	0.228155	0.959184	0.97779	0.991412
	0.22871	0.959184	0.977882	0.991412
	0.229268	0.959184	0.977974	0.991412
	0.229829	0.959184	0.977972	0.991317
	0.230392	0.959184	0.97797	0.991221
	0.230958	0.959184	0.978062	0.991221
	0.231527	0.959184	0.978154	0.991221
	0.232099	0.959184	0.978152	0.991126
	0.232673	0.959184	0.978244	0.991126
	0.233251	0.959184	0.978242	0.991031
	0.233831	0.959184	0.97824	0.990935
	0.234414	0.959184	0.978238	0.99084
	0.235	0.959184	0.978331	0.99084
	0.235589	0.959184	0.978328	0.990744
	0.236181	0.959184	0.978326	0.990649
	0.236776	0.959184	0.978419	0.990649
	0.237374	0.959184	0.978511	0.990649
	0.237975	0.959184	0.978509	0.990553
	0.238579	0.959184	0.978507	0.990458
	0.239186	0.959184	0.978505	0.990363
	0.239796	0.959184	0.978597	0.990363
	0.240409	0.959184	0.978689	0.990363
	0.241026	0.959184	0.978782	0.990363
	0.241645	0.959184	0.97878	0.990267
	0.242268	0.959184	0.978778	0.990172
	0.242894	0.959184	0.97887	0.990172
	0.243523	0.959184	0.978868	0.990076
	0.244156	0.959184	0.978866	0.989981
	0.244792	0.959184	0.978864	0.989885
	0.245431	0.959184	0.978862	0.98979
	0.246073	0.959184	0.97886	0.989695
	0.246719	0.959184	0.978858	0.989599
	0.247368	0.959184	0.978856	0.989504
	0.248021	0.959184	0.978948	0.989504
	0.248677	0.959184	0.978946	0.989408
	0.249337	0.959184	0.979039	0.989408
	0.25	0.959184	0.979037	0.989313
	0.250667	0.959184	0.979035	0.989218
	0.251337	0.959184	0.979033	0.989122
	0.252011	0.959184	0.979031	0.989027
	0.252688	0.959184	0.979029	0.988931
	0.253369	0.959184	0.979027	0.988836
	0.254054	0.959184	0.979119	0.988836
	0.254743	0.959184	0.979117	0.98874
	0.255435	0.959184	0.97921	0.98874
	0.256131	0.959184	0.979208	0.988645
	0.256831	0.959184	0.979301	0.988645
	0.257534	0.959184	0.979393	0.988645
	0.258242	0.959184	0.979391	0.98855
	0.258953	0.959184	0.979389	0.988454
	0.259669	0.959184	0.979387	0.988359
	0.260388	0.959184	0.979385	0.988263
	0.261111	0.959184	0.979383	0.988168
	0.261838	0.959184	0.979381	0.988073
	0.26257	0.959184	0.979474	0.988073
	0.263305	0.959184	0.979567	0.988073
	0.264045	0.959184	0.979565	0.987977
	0.264789	0.959184	0.979657	0.987977
	0.265537	0.959184	0.97975	0.987977
	0.266289	0.959184	0.979748	0.987882
	0.267045	0.959184	0.979746	0.987786
	0.267806	0.959184	0.979744	0.987691
	0.268571	0.959184	0.979743	0.987595
	0.269341	0.959184	0.979835	0.987595
	0.270115	0.959184	0.979833	0.9875
	0.270893	0.959184	0.979926	0.9875
	0.271676	0.959184	0.980019	0.9875
	0.272464	0.959184	0.980017	0.987405
	0.273256	0.959184	0.980015	0.987309
	0.274052	0.959184	0.980108	0.987309
	0.274854	0.959184	0.980106	0.987214
	0.27566	0.959184	0.980104	0.987118
	0.276471	0.959184	0.980102	0.987023
	0.277286	0.959184	0.9801	0.986927
	0.278107	0.959184	0.980193	0.986927
	0.278932	0.959184	0.980286	0.986927
	0.279762	0.959184	0.980379	0.986927
	0.280597	0.959184	0.980377	0.986832
	0.281437	0.959184	0.980375	0.986737
	0.282282	0.959184	0.980468	0.986737
	0.283133	0.959184	0.980467	0.986641
	0.283988	0.959184	0.980465	0.986546
	0.284848	0.959184	0.980463	0.98645
	0.285714	0.959184	0.980556	0.98645
	0.286585	0.959184	0.980554	0.986355
	0.287462	0.959184	0.980552	0.98626
	0.288344	0.959184	0.98055	0.986164
	0.289231	0.959184	0.980548	0.986069
	0.290123	0.959184	0.980547	0.985973
	0.291022	0.959184	0.98064	0.985973
	0.291925	0.959184	0.980638	0.985878
	0.28972	0.94898	0.980636	0.985782
	0.290625	0.94898	0.980634	0.985687
	0.291536	0.94898	0.980727	0.985687
	0.292453	0.94898	0.98082	0.985687
	0.293375	0.94898	0.980819	0.985592
	0.291139	0.938776	0.980912	0.985592
	0.292063	0.938776	0.981005	0.985592
	0.292994	0.938776	0.981003	0.985496
	0.29393	0.938776	0.981001	0.985401
	0.294872	0.938776	0.980999	0.985305
	0.29582	0.938776	0.980998	0.98521
	0.296774	0.938776	0.980996	0.985115
	0.297735	0.938776	0.981089	0.985115
	0.298701	0.938776	0.981182	0.985115
	0.299674	0.938776	0.98118	0.985019
	0.300654	0.938776	0.981179	0.984924
	0.301639	0.938776	0.981272	0.984924
	0.302632	0.938776	0.98127	0.984828
	0.30363	0.938776	0.981268	0.984733
	0.304636	0.938776	0.981267	0.984637
	0.305648	0.938776	0.98136	0.984637
	0.306667	0.938776	0.981358	0.984542
	0.307692	0.938776	0.981452	0.984542
	0.308725	0.938776	0.981545	0.984542
	0.309764	0.938776	0.981543	0.984447
	0.312925	0.938776	0.981541	0.984351
	0.313993	0.938776	0.98154	0.984256
	0.315068	0.938776	0.981538	0.98416
	0.312715	0.928571	0.981536	0.984065
	0.313793	0.928571	0.981534	0.983969
	0.314879	0.928571	0.981533	0.983874
	0.315972	0.928571	0.981531	0.983779
	0.317073	0.928571	0.981624	0.983779
	0.318182	0.928571	0.981623	0.983683
	0.319298	0.928571	0.981716	0.983683
	0.320423	0.928571	0.981714	0.983588
	0.321555	0.928571	0.981713	0.983492
	0.322695	0.928571	0.981806	0.983492
	0.323843	0.928571	0.981804	0.983397
	0.325	0.928571	0.981803	0.983302
	0.326165	0.928571	0.981801	0.983206
	0.327338	0.928571	0.981799	0.983111
	0.32852	0.928571	0.981797	0.983015
	0.32971	0.928571	0.981891	0.983015
	0.330909	0.928571	0.981889	0.98292
	0.332117	0.928571	0.981888	0.982824
	0.333333	0.928571	0.981886	0.982729
	0.334559	0.928571	0.981884	0.982634
	0.335793	0.928571	0.981882	0.982538
	0.337037	0.928571	0.981881	0.982443
	0.33829	0.928571	0.981974	0.982443
	0.339552	0.928571	0.981973	0.982347
	0.340824	0.928571	0.981971	0.982252
	0.342105	0.928571	0.981969	0.982156
	0.339623	0.918367	0.982063	0.982156
	0.340909	0.918367	0.982156	0.982156
	0.342205	0.918367	0.982155	0.982061
	0.343511	0.918367	0.982249	0.982061
	0.344828	0.918367	0.982342	0.982061
	0.346154	0.918367	0.982341	0.981966
	0.34749	0.918367	0.982339	0.98187
	0.348837	0.918367	0.982433	0.98187
	0.350195	0.918367	0.982431	0.981775
	0.351562	0.918367	0.982429	0.981679
	0.352941	0.918367	0.982428	0.981584
	0.354331	0.918367	0.982521	0.981584
	0.351779	0.908163	0.982615	0.981584
	0.353175	0.908163	0.982614	0.981489
	0.354582	0.908163	0.982612	0.981393
	0.356	0.908163	0.982706	0.981393
	0.35743	0.908163	0.982704	0.981298
	0.358871	0.908163	0.982703	0.981202
	0.360324	0.908163	0.982701	0.981107
	0.361789	0.908163	0.982699	0.981011
	0.363265	0.908163	0.982698	0.980916
	0.364754	0.908163	0.982696	0.980821
	0.366255	0.908163	0.982694	0.980725
	0.367769	0.908163	0.982693	0.98063
	0.369295	0.908163	0.982691	0.980534
	0.370833	0.908163	0.982689	0.980439
	0.372385	0.908163	0.982688	0.980344
	0.37395	0.908163	0.982686	0.980248
	0.371308	0.897959	0.982684	0.980153
	0.372881	0.897959	0.982683	0.980057
	0.374468	0.897959	0.982681	0.979962
	0.376068	0.897959	0.982679	0.979866
	0.377682	0.897959	0.982678	0.979771
	0.37931	0.897959	0.982676	0.979676
	0.380952	0.897959	0.982674	0.97958
	0.382609	0.897959	0.982673	0.979485
	0.384279	0.897959	0.982767	0.979485
	0.385965	0.897959	0.982765	0.979389
	0.387665	0.897959	0.982764	0.979294
	0.389381	0.897959	0.982858	0.979294
	0.391111	0.897959	0.982952	0.979294
	0.392857	0.897959	0.982949	0.979103
	0.394619	0.897959	0.982947	0.979008
	0.396396	0.897959	0.982945	0.978912
	0.39819	0.897959	0.982944	0.978817
	0.4	0.897959	0.982942	0.978721
	0.401826	0.897959	0.983036	0.978721
	0.40367	0.897959	0.983035	0.978626
	0.40553	0.897959	0.983033	0.978531
	0.407407	0.897959	0.983031	0.978435
	0.409302	0.897959	0.98303	0.97834
	0.406542	0.887755	0.983124	0.97834
	0.403756	0.877551	0.983122	0.978244
	0.400943	0.867347	0.983121	0.978149
	0.402844	0.867347	0.983119	0.978053
	0.404762	0.867347	0.983118	0.977958
	0.406699	0.867347	0.983116	0.977863
	0.408654	0.867347	0.983114	0.977767
	0.410628	0.867347	0.983113	0.977672
	0.412621	0.867347	0.983111	0.977576
	0.414634	0.867347	0.983205	0.977576
	0.411765	0.857143	0.9833	0.977576
	0.413793	0.857143	0.983394	0.977576
	0.415842	0.857143	0.983393	0.977481
	0.41791	0.857143	0.983391	0.977385
	0.42	0.857143	0.983485	0.977385
	0.422111	0.857143	0.983484	0.97729
	0.424242	0.857143	0.983578	0.97729
	0.42132	0.846939	0.983577	0.977195
	0.425641	0.846939	0.983575	0.977099
	0.427835	0.846939	0.983573	0.977004
	0.430052	0.846939	0.983572	0.976908
	0.432292	0.846939	0.98357	0.976813
	0.429319	0.836735	0.983665	0.976813
	0.431579	0.836735	0.983663	0.976718
	0.433862	0.836735	0.983758	0.976718
	0.43617	0.836735	0.983852	0.976718
	0.438503	0.836735	0.983851	0.976622
	0.44086	0.836735	0.983849	0.976527
	0.443243	0.836735	0.983848	0.976431
	0.445652	0.836735	0.983846	0.976336
	0.448087	0.836735	0.983845	0.97624
	0.450549	0.836735	0.983939	0.97624
	0.453039	0.836735	0.983938	0.976145
	0.45	0.826531	0.983936	0.97605
	0.452514	0.826531	0.983935	0.975954
	0.455056	0.826531	0.983933	0.975859
	0.457627	0.826531	0.983931	0.975763
	0.460227	0.826531	0.98393	0.975668
	0.462857	0.826531	0.983928	0.975573
	0.465517	0.826531	0.983927	0.975477
	0.468208	0.826531	0.983925	0.975382
	0.47093	0.826531	0.983924	0.975286
	0.473684	0.826531	0.983922	0.975191
	0.476471	0.826531	0.984017	0.975191
	0.47929	0.826531	0.984112	0.975191
	0.482143	0.826531	0.98411	0.975095
	0.479042	0.816327	0.984205	0.975095
	0.481928	0.816327	0.984203	0.975
	0.484848	0.816327	0.984202	0.974905
	0.487805	0.816327	0.9842	0.974809
	0.490798	0.816327	0.984199	0.974714
	0.487654	0.806122	0.984197	0.974618
	0.490683	0.806122	0.984196	0.974523
	0.49375	0.806122	0.984194	0.974427
	0.496855	0.806122	0.984191	0.974237
	0.5	0.806122	0.98419	0.974141
	0.496815	0.795918	0.984188	0.974046
	0.5	0.795918	0.984187	0.97395
	0.503226	0.795918	0.984185	0.973855
	0.506494	0.795918	0.98428	0.973855
	0.509804	0.795918	0.984279	0.97376
	0.513158	0.795918	0.984373	0.97376
	0.516556	0.795918	0.984372	0.973664
	0.52	0.795918	0.98437	0.973569
	0.52349	0.795918	0.984369	0.973473
	0.527027	0.795918	0.984367	0.973378
	0.530612	0.795918	0.984366	0.973282
	0.527397	0.785714	0.984364	0.973187
	0.531034	0.785714	0.984363	0.973092
	0.534722	0.785714	0.984361	0.972996
	0.538462	0.785714	0.984456	0.972996
	0.542254	0.785714	0.984455	0.972901
	0.546099	0.785714	0.984453	0.972805
	0.55	0.785714	0.984452	0.97271
	0.553957	0.785714	0.98445	0.972615
	0.557971	0.785714	0.984546	0.972615
	0.562044	0.785714	0.984544	0.972519
	0.566176	0.785714	0.984543	0.972424
	0.57037	0.785714	0.984541	0.972328
	0.567164	0.77551	0.98454	0.972233
	0.571429	0.77551	0.984538	0.972137
	0.575758	0.77551	0.984537	0.972042
	0.580153	0.77551	0.984535	0.971947
	0.576923	0.765306	0.98463	0.971947
	0.573643	0.755102	0.984725	0.971947
	0.578125	0.755102	0.984724	0.971851
	0.574803	0.744898	0.984722	0.971756
	0.579365	0.744898	0.984721	0.97166
	0.576	0.734694	0.98472	0.971565
	0.572581	0.72449	0.984718	0.971469
	0.577236	0.72449	0.984717	0.971374
	0.581967	0.72449	0.984715	0.971279
	0.586777	0.72449	0.984714	0.971183
	0.591667	0.72449	0.984712	0.971088
	0.596639	0.72449	0.984711	0.970992
	0.601695	0.72449	0.984709	0.970897
	0.606838	0.72449	0.984708	0.970802
	0.603448	0.714286	0.984706	0.970706
	0.608696	0.714286	0.984802	0.970706
	0.614035	0.714286	0.9848	0.970611
	0.619469	0.714286	0.984799	0.970515
	0.616071	0.704082	0.984797	0.97042
	0.621622	0.704082	0.984796	0.970324
	0.627273	0.704082	0.984891	0.970324
	0.623853	0.693878	0.984986	0.970324
	0.62963	0.693878	0.985082	0.970324
	0.635514	0.693878	0.985177	0.970324
	0.641509	0.693878	0.985176	0.970229
	0.638095	0.683673	0.985174	0.970134
	0.644231	0.683673	0.985173	0.970038
	0.650485	0.683673	0.985268	0.970038
	0.656863	0.683673	0.985364	0.970038
	0.663366	0.683673	0.985363	0.969943
	0.67	0.683673	0.985361	0.969847
	0.666667	0.673469	0.98536	0.969752
	0.673469	0.673469	0.985455	0.969752
	0.680412	0.673469	0.985454	0.969656
	0.6875	0.673469	0.985452	0.969561
	0.684211	0.663265	0.985451	0.969466
	0.691489	0.663265	0.98545	0.96937
	0.706522	0.663265	0.985448	0.969275
	0.714286	0.663265	0.985447	0.969179
	0.711111	0.653061	0.985445	0.969084
	0.719101	0.653061	0.985541	0.969084
	0.727273	0.653061	0.98554	0.968989
	0.724138	0.642857	0.985538	0.968893
	0.732558	0.642857	0.985634	0.968893
	0.741176	0.642857	0.985632	0.968798
	0.75	0.642857	0.985631	0.968702
	0.746988	0.632653	0.98563	0.968607
	0.743902	0.622449	0.985628	0.968511
	0.75	0.612245	0.985724	0.968511
	0.746835	0.602041	0.985723	0.968416
	0.75641	0.602041	0.985721	0.968321
	0.766234	0.602041	0.985817	0.968321
	0.776316	0.602041	0.985816	0.968225
	0.773333	0.591837	0.985911	0.968225
	0.77027	0.581633	0.986007	0.968225
	0.767123	0.571429	0.986006	0.96813
	0.777778	0.571429	0.986102	0.96813
	0.788732	0.571429	0.9861	0.968034
	0.785714	0.561224	0.986196	0.968034
	0.782609	0.55102	0.986292	0.968034
	0.794118	0.55102	0.986291	0.967939
	0.80597	0.55102	0.986289	0.967844
	0.818182	0.55102	0.986288	0.967748
	0.815385	0.540816	0.986287	0.967653
	0.828125	0.540816	0.986285	0.967557
	0.84127	0.540816	0.986284	0.967462
	0.854839	0.540816	0.986283	0.967366
	0.868852	0.540816	0.986281	0.967271
	0.866667	0.530612	0.98628	0.967176
	0.864407	0.520408	0.986279	0.96708
	0.862069	0.510204	0.986277	0.966985
	0.859649	0.5	0.986276	0.966889
	0.857143	0.489796	0.986275	0.966794
	0.854545	0.479592	0.986371	0.966794
	0.851852	0.469388	0.986467	0.966794
	0.849057	0.459184	0.986465	0.966698
	0.846154	0.44898	0.986464	0.966603
	0.843137	0.438776	0.98656	0.966603
	0.86	0.438776	0.986656	0.966603
	0.877551	0.438776	0.986752	0.966603
	0.875	0.428571	0.986751	0.966508
	0.87234	0.418367	0.986847	0.966508
	0.869565	0.408163	0.986846	0.966412
	0.888889	0.408163	0.986845	0.966317
	0.886364	0.397959	0.986843	0.966221
	0.906977	0.397959	0.986842	0.966126
	0.928571	0.397959	0.986841	0.966031
	0.926829	0.387755	0.98684	0.965935
	0.925	0.377551	0.986936	0.965935
	0.923077	0.367347	0.986934	0.96584
	0.921053	0.357143	0.986933	0.965744
	0.918919	0.346939	0.986932	0.965649
	0.916667	0.336735	0.986931	0.965553
	0.914286	0.326531	0.986929	0.965458
	0.911765	0.316327	0.986928	0.965363
	0.939394	0.316327	0.986927	0.965267
	0.9375	0.306122	0.986926	0.965172
	0.935484	0.295918	0.986924	0.965076
	0.966667	0.295918	0.986923	0.964981
	0.965517	0.285714	0.986922	0.964885
	0.964286	0.27551	0.98692	0.96479
	0.962963	0.265306	0.986919	0.964695
	0.961538	0.255102	0.986918	0.964599
	1	0.255102	0.986917	0.964504
	1	0.244898	0.986915	0.964408
	1	0.234694	0.986914	0.964313
	1	0.22449	0.986913	0.964218
	1	0.214286	0.986912	0.964122
	1	0.204082	0.98691	0.964027
	1	0.193878	0.986909	0.963931
	1	0.183673	0.986908	0.963836
	1	0.173469	0.986906	0.96374
	1	0.163265	0.987003	0.96374
	1	0.153061	0.987002	0.963645
	1	0.142857	0.987	0.96355
	1	0.132653	0.986999	0.963454
	1	0.122449	0.986998	0.963359
	1	0.112245	0.986996	0.963263
	1	0.102041	0.987093	0.963263
	1	0.0918367	0.98719	0.963263
	1	0.0816327	0.987188	0.963168
	1	0.0714286	0.987285	0.963168
	1	0.0612245	0.987284	0.963073
	1	0.0510204	0.987282	0.962977
	1	0.0408163	0.987281	0.962882
	1	0.0306122	0.98728	0.962786
	1	0.0204082	0.987279	0.962691
	1	0.0102041	0.987277	0.962595
	1	0	0.987276	0.9625
			0.987275	0.962405
			0.987274	0.962309
			0.987272	0.962214
			0.987271	0.962118
			0.987368	0.962118
			0.987367	0.962023
			0.987463	0.962023
			0.987462	0.961927
			0.987461	0.961832
			0.98746	0.961737
			0.987556	0.961737
			0.987555	0.961641
			0.987554	0.961546
			0.987553	0.96145
			0.987551	0.961355
			0.98755	0.96126
			0.987549	0.961164
			0.987646	0.961164
			0.987645	0.961069
			0.987643	0.960973
			0.98774	0.960973
			0.987739	0.960878
			0.987738	0.960782
			0.987737	0.960687
			0.987735	0.960592
			0.987734	0.960496
			0.987733	0.960401
			0.987732	0.960305
			0.987829	0.960305
			0.987828	0.96021
			0.987826	0.960115
			0.987825	0.960019
			0.987824	0.959924
			0.987921	0.959924
			0.98792	0.959828
			0.987919	0.959733
			0.987917	0.959637
			0.987916	0.959542
			0.987915	0.959447
			0.987914	0.959351
			0.987913	0.959256
			0.987912	0.95916
			0.988009	0.95916
			0.988007	0.959065
			0.988105	0.959065
			0.988103	0.958969
			0.988102	0.958874
			0.988101	0.958779
			0.9881	0.958683
			0.988099	0.958588
			0.988196	0.958588
			0.988195	0.958492
			0.988194	0.958397
			0.988192	0.958302
			0.988191	0.958206
			0.98819	0.958111
			0.988189	0.958015
			0.988188	0.95792
			0.988187	0.957824
			0.988185	0.957729
			0.988184	0.957634
			0.988183	0.957538
			0.988182	0.957443
			0.988181	0.957347
			0.98818	0.957252
			0.988179	0.957156
			0.988276	0.957156
			0.988275	0.957061
			0.988274	0.956966
			0.988272	0.95687
			0.988271	0.956775
			0.98827	0.956679
			0.988368	0.956679
			0.988366	0.956584
			0.988365	0.956489
			0.988364	0.956393
			0.988363	0.956298
			0.988362	0.956202
			0.988361	0.956107
			0.988359	0.956011
			0.988457	0.956011
			0.988456	0.955916
			0.988553	0.955916
			0.988552	0.955821
			0.988551	0.955725
			0.98855	0.95563
			0.988549	0.955534
			0.988548	0.955439
			0.988547	0.955344
			0.988644	0.955344
			0.988643	0.955248
			0.988642	0.955153
			0.988641	0.955057
			0.98864	0.954962
			0.988637	0.954771
			0.988636	0.954676
			0.988635	0.95458
			0.988634	0.954485
			0.988633	0.954389
			0.988731	0.954389
			0.98873	0.954294
			0.988728	0.954198
			0.988727	0.954103
			0.988726	0.954008
			0.988725	0.953912
			0.988724	0.953817
			0.988723	0.953721
			0.988722	0.953626
			0.988721	0.953531
			0.98872	0.953435
			0.988718	0.95334
			0.988717	0.953244
			0.988716	0.953149
			0.988715	0.953053
			0.988714	0.952958
			0.988713	0.952863
			0.988712	0.952767
			0.988711	0.952672
			0.98871	0.952576
			0.988708	0.952481
			0.988707	0.952385
			0.988706	0.95229
			0.988705	0.952195
			0.988704	0.952099
			0.988703	0.952004
			0.988702	0.951908
			0.988701	0.951813
			0.988699	0.951718
			0.988698	0.951622
			0.988697	0.951527
			0.988696	0.951431
			0.988695	0.951336
			0.988694	0.95124
			0.988693	0.951145
			0.988692	0.95105
			0.98869	0.950954
			0.988689	0.950859
			0.988688	0.950763
			0.988687	0.950668
			0.988686	0.950573
			0.988685	0.950477
			0.988684	0.950382
			0.988683	0.950286
			0.988681	0.950191
			0.98868	0.950095
			0.988779	0.950095
			0.988777	0.95
			0.988776	0.949905
			0.988875	0.949905
			0.988873	0.949809
			0.988872	0.949714
			0.988871	0.949618
			0.98887	0.949523
			0.988968	0.949523
			0.989067	0.949523
			0.989066	0.949427
			0.989164	0.949427
			0.989163	0.949332
			0.989162	0.949237
			0.98926	0.949237
			0.989259	0.949141
			0.989258	0.949046
			0.989257	0.94895
			0.989256	0.948855
			0.989255	0.94876
			0.989254	0.948664
			0.989253	0.948569
			0.989252	0.948473
			0.989251	0.948378
			0.989249	0.948282
			0.989248	0.948187
			0.989247	0.948092
			0.989246	0.947996
			0.989245	0.947901
			0.989344	0.947901
			0.989343	0.947805
			0.989342	0.94771
			0.989341	0.947615
			0.989339	0.947519
			0.989338	0.947424
			0.989337	0.947328
			0.989336	0.947233
			0.989335	0.947137
			0.989334	0.947042
			0.989333	0.946947
			0.989332	0.946851
			0.989431	0.946851
			0.98943	0.946756
			0.989429	0.94666
			0.989427	0.946565
			0.989426	0.946469
			0.989425	0.946374
			0.989424	0.946279
			0.989423	0.946183
			0.989422	0.946088
			0.989421	0.945992
			0.98942	0.945897
			0.989419	0.945802
			0.989418	0.945706
			0.989417	0.945611
			0.989416	0.945515
			0.989515	0.945515
			0.989514	0.94542
			0.989513	0.945324
			0.989512	0.945229
			0.98951	0.945134
			0.989509	0.945038
			0.989608	0.945038
			0.989607	0.944943
			0.989606	0.944847
			0.989605	0.944752
			0.989604	0.944656
			0.989603	0.944561
			0.989602	0.944466
			0.9896	0.944275
			0.989599	0.944179
			0.989598	0.944084
			0.989597	0.943989
			0.989696	0.943989
			0.989695	0.943893
			0.989694	0.943798
			0.989693	0.943702
			0.989792	0.943702
			0.989791	0.943607
			0.98989	0.943607
			0.989889	0.943511
			0.989888	0.943416
			0.989887	0.943321
			0.989886	0.943225
			0.989885	0.94313
			0.989884	0.943034
			0.989883	0.942939
			0.989982	0.942939
			0.989981	0.942844
			0.98998	0.942748
			0.989979	0.942653
			0.989978	0.942557
			0.989977	0.942462
			0.989976	0.942366
			0.989975	0.942271
			0.989974	0.942176
			0.989973	0.94208
			0.989972	0.941985
			0.989971	0.941889
			0.98997	0.941794
			0.989969	0.941698
			0.989968	0.941603
			0.989967	0.941508
			0.989966	0.941412
			0.989965	0.941317
			0.990064	0.941317
			0.990063	0.941221
			0.990062	0.941126
			0.990061	0.941031
			0.99006	0.940935
			0.990059	0.94084
			0.990159	0.94084
			0.990158	0.940744
			0.990157	0.940649
			0.990156	0.940553
			0.990155	0.940458
			0.990254	0.940458
			0.990253	0.940363
			0.990252	0.940267
			0.990251	0.940172
			0.99025	0.940076
			0.990249	0.939981
			0.990248	0.939885
			0.990247	0.93979
			0.990246	0.939695
			0.990245	0.939599
			0.990244	0.939504
			0.990243	0.939408
			0.990242	0.939313
			0.990241	0.939218
			0.99024	0.939122
			0.990239	0.939027
			0.990239	0.938931
			0.990338	0.938931
			0.990337	0.938836
			0.990336	0.93874
			0.990436	0.93874
			0.990435	0.938645
			0.990434	0.93855
			0.990433	0.938454
			0.990431	0.938263
			0.99043	0.938168
			0.990429	0.938073
			0.990428	0.937977
			0.990426	0.937786
			0.990425	0.937691
			0.990424	0.937595
			0.990423	0.9375
			0.990422	0.937405
			0.990421	0.937309
			0.99042	0.937214
			0.99042	0.937118
			0.990419	0.937023
			0.990418	0.936927
			0.990518	0.936927
			0.990517	0.936832
			0.990516	0.936737
			0.990515	0.936641
			0.990615	0.936641
			0.990614	0.936546
			0.990613	0.93645
			0.990612	0.936355
			0.990611	0.93626
			0.990711	0.93626
			0.99071	0.936164
			0.990709	0.936069
			0.990708	0.935973
			0.990707	0.935878
			0.990706	0.935782
			0.990705	0.935687
			0.990704	0.935592
			0.990703	0.935496
			0.990702	0.935401
			0.990701	0.935305
			0.9907	0.93521
			0.9907	0.935115
			0.990699	0.935019
			0.990698	0.934924
			0.990697	0.934828
			0.990696	0.934733
			0.990695	0.934637
			0.990694	0.934542
			0.990693	0.934447
			0.990692	0.934351
			0.990691	0.934256
			0.99069	0.93416
			0.990689	0.934065
			0.990688	0.933969
			0.990687	0.933874
			0.990686	0.933779
			0.990685	0.933683
			0.990786	0.933683
			0.990785	0.933588
			0.990784	0.933492
			0.990783	0.933397
			0.990782	0.933302
			0.990781	0.933206
			0.99078	0.933111
			0.990881	0.933111
			0.99088	0.933015
			0.990879	0.93292
			0.990878	0.932824
			0.990877	0.932729
			0.990876	0.932634
			0.990875	0.932538
			0.990874	0.932443
			0.990873	0.932347
			0.990872	0.932252
			0.990869	0.931966
			0.990869	0.93187
			0.990868	0.931775
			0.990867	0.931679
			0.990866	0.931584
			0.990865	0.931489
			0.990864	0.931393
			0.990863	0.931298
			0.990862	0.931202
			0.990861	0.931107
			0.99086	0.931011
			0.990859	0.930916
			0.990858	0.930821
			0.990857	0.930725
			0.990856	0.93063
			0.990856	0.930534
			0.990855	0.930439
			0.990854	0.930344
			0.990853	0.930248
			0.990852	0.930153
			0.990851	0.930057
			0.99085	0.929962
			0.990849	0.929866
			0.990848	0.929771
			0.990847	0.929676
			0.990948	0.929676
			0.990947	0.92958
			0.990946	0.929485
			0.990945	0.929389
			0.990944	0.929294
			0.990943	0.929198
			0.990942	0.929103
			0.990941	0.929008
			0.990941	0.928912
			0.99094	0.928817
			0.990939	0.928721
			0.990938	0.928626
			0.990937	0.928531
			0.990936	0.928435
			0.990935	0.92834
			0.990933	0.928149
			0.990932	0.928053
			0.990931	0.927958
			0.991032	0.927958
			0.991031	0.927863
			0.99103	0.927767
			0.99103	0.927672
			0.991029	0.927576
			0.991028	0.927481
			0.991027	0.927385
			0.991128	0.927385
			0.991127	0.92729
			0.991228	0.92729
			0.991329	0.92729
			0.991328	0.927195
			0.991327	0.927099
			0.991429	0.927099
			0.991428	0.927004
			0.991427	0.926908
			0.991426	0.926813
			0.991425	0.926718
			0.991424	0.926622
			0.991423	0.926527
			0.991422	0.926431
			0.991422	0.926336
			0.991421	0.92624
			0.99142	0.926145
			0.991419	0.92605
			0.991418	0.925954
			0.991417	0.925859
			0.991416	0.925763
			0.991415	0.925668
			0.991415	0.925573
			0.991414	0.925477
			0.991413	0.925382
			0.991412	0.925286
			0.991411	0.925191
			0.99141	0.925095
			0.991409	0.925
			0.991408	0.924905
			0.991408	0.924809
			0.991407	0.924714
			0.991406	0.924618
			0.991507	0.924618
			0.991506	0.924523
			0.991505	0.924427
			0.991505	0.924332
			0.991504	0.924237
			0.991503	0.924141
			0.991604	0.924141
			0.991706	0.924141
			0.991705	0.924046
			0.991704	0.92395
			0.991703	0.923855
			0.991703	0.92376
			0.991702	0.923664
			0.991701	0.923569
			0.991802	0.923569
			0.991802	0.923473
			0.991801	0.923378
			0.9918	0.923282
			0.991799	0.923187
			0.991798	0.923092
			0.991797	0.922996
			0.991797	0.922901
			0.991796	0.922805
			0.991795	0.92271
			0.991794	0.922615
			0.991793	0.922519
			0.991792	0.922424
			0.991792	0.922328
			0.991893	0.922328
			0.991892	0.922233
			0.991892	0.922137
			0.991891	0.922042
			0.99189	0.921947
			0.991889	0.921851
			0.991888	0.921756
			0.991887	0.92166
			0.991887	0.921565
			0.991886	0.921469
			0.991885	0.921374
			0.991884	0.921279
			0.991883	0.921183
			0.991882	0.921088
			0.991882	0.920992
			0.991881	0.920897
			0.99188	0.920802
			0.991879	0.920706
			0.991878	0.920611
			0.991877	0.920515
			0.991877	0.92042
			0.991876	0.920324
			0.991875	0.920229
			0.991874	0.920134
			0.991976	0.920134
			0.991975	0.920038
			0.991974	0.919943
			0.991974	0.919847
			0.991973	0.919752
			0.991972	0.919656
			0.991971	0.919561
			0.99197	0.919466
			0.99197	0.91937
			0.991969	0.919275
			0.991968	0.919179
			0.991967	0.919084
			0.991966	0.918989
			0.991965	0.918893
			0.991965	0.918798
			0.991964	0.918702
			0.991963	0.918607
			0.991961	0.918416
			0.99196	0.918321
			0.992063	0.918321
			0.992062	0.918225
			0.992061	0.91813
			0.992163	0.91813
			0.992163	0.918034
			0.992162	0.917939
			0.992161	0.917844
			0.99216	0.917748
			0.992159	0.917653
			0.992158	0.917557
			0.992158	0.917462
			0.992157	0.917366
			0.992156	0.917271
			0.992155	0.917176
			0.992154	0.91708
			0.992154	0.916985
			0.992153	0.916889
			0.992152	0.916794
			0.992151	0.916698
			0.99215	0.916603
			0.99215	0.916508
			0.992149	0.916412
			0.992148	0.916317
			0.992147	0.916221
			0.99225	0.916221
			0.992249	0.916126
			0.992248	0.916031
			0.992247	0.915935
			0.992246	0.91584
			0.992246	0.915744
			0.992245	0.915649
			0.992244	0.915553
			0.992243	0.915458
			0.992242	0.915363
			0.992242	0.915267
			0.992241	0.915172
			0.99224	0.915076
			0.992239	0.914981
			0.992342	0.914981
			0.992341	0.914885
			0.99234	0.91479
			0.99234	0.914695
			0.992339	0.914599
			0.992338	0.914504
			0.992337	0.914408
			0.992336	0.914313
			0.992336	0.914218
			0.992335	0.914122
			0.992334	0.914027
			0.992333	0.913931
			0.992332	0.913836
			0.992332	0.91374
			0.992434	0.91374
			0.992434	0.913645
			0.992433	0.91355
			0.992536	0.91355
			0.992535	0.913454
			0.992534	0.913359
			0.992533	0.913263
			0.992533	0.913168
			0.992532	0.913073
			0.992531	0.912977
			0.99253	0.912882
			0.99253	0.912786
			0.992529	0.912691
			0.992528	0.912595
			0.992527	0.9125
			0.992526	0.912405
			0.992526	0.912309
			0.992525	0.912214
			0.992524	0.912118
			0.992523	0.912023
			0.992523	0.911927
			0.992522	0.911832
			0.992521	0.911737
			0.99252	0.911641
			0.992519	0.911546
			0.992519	0.91145
			0.992518	0.911355
			0.992517	0.91126
			0.992516	0.911164
			0.992516	0.911069
			0.992515	0.910973
			0.992514	0.910878
			0.992513	0.910782
			0.992512	0.910687
			0.992512	0.910592
			0.992511	0.910496
			0.99251	0.910401
			0.992509	0.910305
			0.992509	0.91021
			0.992508	0.910115
			0.992507	0.910019
			0.992506	0.909924
			0.992505	0.909828
			0.992505	0.909733
			0.992504	0.909637
			0.992503	0.909542
			0.992502	0.909447
			0.992502	0.909351
			0.992501	0.909256
			0.9925	0.90916
			0.992603	0.90916
			0.992603	0.909065
			0.992602	0.908969
			0.992601	0.908874
			0.9926	0.908779
			0.9926	0.908683
			0.992599	0.908588
			0.992598	0.908492
			0.992597	0.908397
			0.992596	0.908302
			0.992596	0.908206
			0.992595	0.908111
			0.992594	0.908015
			0.992593	0.90792
			0.992593	0.907824
			0.992592	0.907729
			0.992591	0.907634
			0.99259	0.907538
			0.99259	0.907443
			0.992589	0.907347
			0.992588	0.907252
			0.992587	0.907156
			0.992586	0.907061
			0.992586	0.906966
			0.992585	0.90687
			0.992584	0.906775
			0.992583	0.906679
			0.992583	0.906584
			0.992582	0.906489
			0.992581	0.906393
			0.99258	0.906298
			0.992579	0.906202
			0.992579	0.906107
			0.992578	0.906011
			0.992577	0.905916
			0.992576	0.905821
			0.992576	0.905725
			0.992575	0.90563
			0.992574	0.905534
			0.992573	0.905439
			0.992572	0.905344
			0.992572	0.905248
			0.992571	0.905153
			0.99257	0.905057
			0.992569	0.904962
			0.992569	0.904866
			0.992568	0.904771
			0.992672	0.904771
			0.992671	0.904676
			0.99267	0.90458
			0.992669	0.904485
			0.992669	0.904389
			0.992668	0.904294
			0.992667	0.904198
			0.992666	0.904103
			0.992666	0.904008
			0.992665	0.903912
			0.992664	0.903817
			0.992663	0.903721
			0.992662	0.903626
			0.992662	0.903531
			0.992661	0.903435
			0.99266	0.90334
			0.992659	0.903244
			0.992659	0.903149
			0.992658	0.903053
			0.992657	0.902958
			0.992656	0.902863
			0.992656	0.902767
			0.992655	0.902672
			0.992654	0.902576
			0.992653	0.902481
			0.992652	0.902385
			0.992757	0.902385
			0.992756	0.90229
			0.992755	0.902195
			0.992754	0.902099
			0.992754	0.902004
			0.992753	0.901908
			0.992752	0.901813
			0.992751	0.901718
			0.992751	0.901622
			0.99275	0.901527
			0.992749	0.901431
			0.992748	0.901336
			0.992748	0.90124
			0.992747	0.901145
			0.992746	0.90105
			0.992745	0.900954
			0.992744	0.900859
			0.992743	0.900668
			0.992742	0.900573
			0.992741	0.900477
			0.992741	0.900382
			0.99274	0.900286
			0.992739	0.900191
			0.992738	0.900095
			0.992738	0.9
			0.992737	0.899905
			0.992736	0.899809
			0.992735	0.899714
			0.992735	0.899618
			0.992734	0.899523
			0.992733	0.899427
			0.992732	0.899332
			0.992731	0.899237
			0.992731	0.899141
			0.99273	0.899046
			0.992729	0.89895
			0.992728	0.898855
			0.992728	0.89876
			0.992727	0.898664
			0.992726	0.898569
			0.992725	0.898473
			0.992725	0.898378
			0.992724	0.898282
			0.992723	0.898187
			0.992722	0.898092
			0.992722	0.897996
			0.992721	0.897901
			0.99272	0.897805
			0.992719	0.89771
			0.992718	0.897615
			0.992718	0.897519
			0.992717	0.897424
			0.992716	0.897328
			0.992715	0.897233
			0.992715	0.897137
			0.992714	0.897042
			0.992713	0.896947
			0.992712	0.896851
			0.992712	0.896756
			0.992711	0.89666
			0.99271	0.896565
			0.992709	0.896469
			0.992708	0.896374
			0.992708	0.896279
			0.992707	0.896183
			0.992706	0.896088
			0.992705	0.895992
			0.992705	0.895897
			0.992704	0.895802
			0.992703	0.895706
			0.992702	0.895611
			0.992702	0.895515
			0.992701	0.89542
			0.9927	0.895324
			0.992699	0.895229
			0.992698	0.895134
			0.992698	0.895038
			0.992697	0.894943
			0.992696	0.894847
			0.992695	0.894752
			0.992695	0.894656
			0.992694	0.894561
			0.992693	0.894466
			0.992692	0.89437
			0.992691	0.894275
			0.992691	0.894179
			0.99269	0.894084
			0.992689	0.893989
			0.992688	0.893893
			0.992688	0.893798
			0.992687	0.893702
			0.992686	0.893607
			0.992685	0.893511
			0.992684	0.893416
			0.992684	0.893321
			0.992683	0.893225
			0.992682	0.89313
			0.992681	0.893034
			0.992681	0.892939
			0.99268	0.892844
			0.992679	0.892748
			0.992678	0.892653
			0.992677	0.892557
			0.992677	0.892462
			0.992782	0.892462
			0.992781	0.892366
			0.992781	0.892271
			0.99278	0.892176
			0.992779	0.89208
			0.992778	0.891985
			0.992777	0.891889
			0.992777	0.891794
			0.992776	0.891698
			0.992775	0.891603
			0.992774	0.891508
			0.992774	0.891412
			0.992773	0.891317
			0.992772	0.891221
			0.992771	0.891126
			0.992771	0.891031
			0.99277	0.890935
			0.992769	0.89084
			0.992768	0.890744
			0.992767	0.890649
			0.992767	0.890553
			0.992766	0.890458
			0.992765	0.890363
			0.992764	0.890267
			0.992764	0.890172
			0.992763	0.890076
			0.992762	0.889981
			0.992761	0.889885
			0.992761	0.88979
			0.99276	0.889695
			0.992759	0.889599
			0.992758	0.889504
			0.992756	0.889218
			0.992755	0.889122
			0.992754	0.889027
			0.992754	0.888931
			0.992753	0.888836
			0.992752	0.88874
			0.992751	0.888645
			0.992751	0.88855
			0.99275	0.888454
			0.992749	0.888359
			0.992748	0.888263
			0.992747	0.888168
			0.992747	0.888073
			0.992746	0.887977
			0.992852	0.887977
			0.992851	0.887882
			0.99285	0.887786
			0.99285	0.887691
			0.992849	0.887595
			0.992848	0.8875
			0.992847	0.887405
			0.992846	0.887309
			0.992846	0.887214
			0.992952	0.887214
			0.992951	0.887118
			0.99295	0.887023
			0.992949	0.886927
			0.992949	0.886832
			0.993055	0.886832
			0.993054	0.886737
			0.993053	0.886641
			0.993053	0.886546
			0.993052	0.88645
			0.993051	0.886355
			0.99305	0.88626
			0.99305	0.886164
			0.993049	0.886069
			0.993048	0.885973
			0.993047	0.885878
			0.993047	0.885782
			0.993153	0.885782
			0.993151	0.885592
			0.993151	0.885496
			0.99315	0.885401
			0.993149	0.885305
			0.993148	0.88521
			0.993148	0.885115
			0.993147	0.885019
			0.993146	0.884924
			0.993146	0.884828
			0.993145	0.884733
			0.993144	0.884637
			0.993143	0.884542
			0.993143	0.884447
			0.993142	0.884351
			0.993141	0.884256
			0.99314	0.88416
			0.99314	0.884065
			0.993139	0.883969
			0.993138	0.883874
			0.993137	0.883779
			0.993137	0.883683
			0.993136	0.883588
			0.993135	0.883492
			0.993135	0.883397
			0.993134	0.883302
			0.993133	0.883206
			0.993132	0.883111
			0.993132	0.883015
			0.993238	0.883015
			0.993237	0.88292
			0.993237	0.882824
			0.993235	0.882634
			0.993235	0.882538
			0.993234	0.882443
			0.993233	0.882347
			0.993232	0.882252
			0.993232	0.882156
			0.993231	0.882061
			0.99323	0.881966
			0.993229	0.88187
			0.993229	0.881775
			0.993228	0.881679
			0.993227	0.881584
			0.993227	0.881489
			0.993226	0.881393
			0.993225	0.881298
			0.993224	0.881202
			0.993224	0.881107
			0.99333	0.881107
			0.99333	0.881011
			0.993329	0.880916
			0.993328	0.880821
			0.993328	0.880725
			0.993327	0.88063
			0.993326	0.880534
			0.993325	0.880439
			0.993432	0.880439
			0.993432	0.880344
			0.99343	0.880153
			0.99343	0.880057
			0.993429	0.879962
			0.993428	0.879866
			0.993427	0.879771
			0.993427	0.879676
			0.993426	0.87958
			0.993425	0.879485
			0.993425	0.879389
			0.993424	0.879294
			0.993423	0.879198
			0.993422	0.879103
			0.993422	0.879008
			0.993421	0.878912
			0.99342	0.878817
			0.99342	0.878721
			0.993419	0.878626
			0.993418	0.878531
			0.993418	0.878435
			0.993417	0.87834
			0.993416	0.878244
			0.993415	0.878149
			0.993415	0.878053
			0.993522	0.878053
			0.993521	0.877958
			0.993521	0.877863
			0.993628	0.877863
			0.993627	0.877767
			0.993626	0.877672
			0.993734	0.877672
			0.993733	0.877576
			0.993732	0.877481
			0.993732	0.877385
			0.993731	0.87729
			0.99373	0.877195
			0.99373	0.877099
			0.993729	0.877004
			0.993728	0.876908
			0.993728	0.876813
			0.993727	0.876718
			0.993726	0.876622
			0.993726	0.876527
			0.993725	0.876431
			0.993724	0.876336
			0.993724	0.87624
			0.993723	0.876145
			0.993722	0.87605
			0.993722	0.875954
			0.993721	0.875859
			0.99372	0.875763
			0.99372	0.875668
			0.993719	0.875573
			0.993718	0.875477
			0.993718	0.875382
			0.993717	0.875286
			0.993716	0.875191
			0.993715	0.875095
			0.993715	0.875
			0.993714	0.874905
			0.993713	0.874809
			0.993713	0.874714
			0.993712	0.874618
			0.993711	0.874523
			0.993711	0.874427
			0.99371	0.874332
			0.993709	0.874237
			0.993709	0.874141
			0.993708	0.874046
			0.993707	0.87395
			0.993707	0.873855
			0.993706	0.87376
			0.993705	0.873664
			0.993705	0.873569
			0.993704	0.873473
			0.993703	0.873378
			0.993702	0.873282
			0.993701	0.873092
			0.9937	0.872996
			0.9937	0.872901
			0.993699	0.872805
			0.993698	0.87271
			0.993698	0.872615
			0.993697	0.872519
			0.993696	0.872424
			0.993696	0.872328
			0.993695	0.872233
			0.993694	0.872137
			0.993694	0.872042
			0.993693	0.871947
			0.993692	0.871851
			0.993692	0.871756
			0.993691	0.87166
			0.993799	0.87166
			0.993798	0.871565
			0.993798	0.871469
			0.993797	0.871374
			0.993796	0.871279
			0.993796	0.871183
			0.993794	0.870992
			0.993794	0.870897
			0.993793	0.870802
			0.993792	0.870706
			0.993792	0.870611
			0.993791	0.870515
			0.99379	0.87042
			0.993789	0.870324
			0.993789	0.870229
			0.993788	0.870134
			0.993787	0.870038
			0.993787	0.869943
			0.993786	0.869847
			0.993785	0.869752
			0.993785	0.869656
			0.993784	0.869561
			0.993783	0.869466
			0.993783	0.86937
			0.993782	0.869275
			0.993781	0.869179
			0.993781	0.869084
			0.99378	0.868989
			0.993779	0.868893
			0.993779	0.868798
			0.993778	0.868702
			0.993777	0.868607
			0.993777	0.868511
			0.993776	0.868416
			0.993775	0.868321
			0.993775	0.868225
			0.993774	0.86813
			0.993773	0.868034
			0.993773	0.867939
			0.993771	0.867748
			0.99377	0.867653
			0.99377	0.867557
			0.993769	0.867462
			0.993768	0.867366
			0.993768	0.867271
			0.993767	0.867176
			0.993766	0.86708
			0.993766	0.866985
			0.993765	0.866889
			0.993764	0.866794
			0.993764	0.866698
			0.993763	0.866603
			0.993762	0.866508
			0.993762	0.866412
			0.993761	0.866317
			0.99376	0.866221
			0.99376	0.866126
			0.993759	0.866031
			0.993758	0.865935
			0.993758	0.86584
			0.993757	0.865744
			0.993756	0.865649
			0.993755	0.865553
			0.993755	0.865458
			0.993754	0.865363
			0.993753	0.865267
			0.993753	0.865172
			0.993752	0.865076
			0.993751	0.864981
			0.993751	0.864885
			0.99375	0.86479
			0.993749	0.864695
			0.993749	0.864599
			0.993748	0.864504
			0.993747	0.864408
			0.993747	0.864313
			0.993746	0.864218
			0.993745	0.864122
			0.993745	0.864027
			0.993744	0.863931
			0.993743	0.863836
			0.993742	0.863645
			0.993741	0.86355
			0.99374	0.863454
			0.99374	0.863359
			0.993739	0.863263
			0.993738	0.863168
			0.993738	0.863073
			0.993737	0.862977
			0.993736	0.862882
			0.993736	0.862786
			0.993735	0.862691
			0.993734	0.8625
			0.993843	0.8625
			0.993842	0.862405
			0.993841	0.862309
			0.993841	0.862214
			0.99384	0.862118
			0.993839	0.862023
			0.993839	0.861927
			0.993838	0.861832
			0.993837	0.861737
			0.993837	0.861641
			0.993836	0.861546
			0.993835	0.86145
			0.993835	0.861355
			0.993834	0.86126
			0.993833	0.861164
			0.993833	0.861069
			0.993832	0.860973
			0.993831	0.860878
			0.993831	0.860782
			0.99383	0.860687
			0.993829	0.860592
			0.993829	0.860496
			0.993828	0.860401
			0.993827	0.860305
			0.993826	0.86021
			0.993936	0.86021
			0.993935	0.860115
			0.993935	0.860019
			0.994044	0.860019
			0.994044	0.859924
			0.994043	0.859828
			0.994042	0.859733
			0.994042	0.859637
			0.994041	0.859542
			0.99404	0.859447
			0.99404	0.859351
			0.994039	0.859256
			0.994038	0.85916
			0.994038	0.859065
			0.994037	0.858969
			0.994036	0.858874
			0.994036	0.858779
			0.994035	0.858683
			0.994034	0.858588
			0.994034	0.858492
			0.994033	0.858397
			0.994032	0.858206
			0.994031	0.858111
			0.994031	0.858015
			0.99403	0.85792
			0.994029	0.857824
			0.994029	0.857729
			0.994028	0.857634
			0.994027	0.857538
			0.994027	0.857443
			0.994026	0.857347
			0.994025	0.857252
			0.994025	0.857156
			0.994024	0.857061
			0.994023	0.856966
			0.994023	0.85687
			0.994022	0.856775
			0.994021	0.856679
			0.994021	0.856584
			0.99402	0.856489
			0.994019	0.856393
			0.994019	0.856298
			0.994018	0.856202
			0.994017	0.856107
			0.994017	0.856011
			0.994016	0.855916
			0.994015	0.855821
			0.994125	0.855821
			0.994125	0.855725
			0.994124	0.85563
			0.994124	0.855534
			0.994123	0.855439
			0.994122	0.855344
			0.994122	0.855248
			0.994121	0.855153
			0.99412	0.855057
			0.99412	0.854962
			0.994119	0.854866
			0.994118	0.854771
			0.994118	0.854676
			0.994117	0.85458
			0.994116	0.854485
			0.994116	0.854389
			0.994115	0.854294
			0.994114	0.854198
			0.994114	0.854103
			0.994113	0.854008
			0.994112	0.853912
			0.994112	0.853817
			0.994111	0.853721
			0.99411	0.853531
			0.99422	0.853531
			0.99422	0.853435
			0.994219	0.85334
			0.994218	0.853244
			0.994218	0.853149
			0.994217	0.853053
			0.994216	0.852958
			0.994216	0.852863
			0.994215	0.852767
			0.994215	0.852672
			0.994214	0.852576
			0.994213	0.852481
			0.994213	0.852385
			0.994212	0.85229
			0.994211	0.852195
			0.994211	0.852099
			0.99421	0.852004
			0.994209	0.851908
			0.994209	0.851813
			0.994208	0.851718
			0.994207	0.851622
			0.994207	0.851527
			0.994206	0.851431
			0.994205	0.851336
			0.994205	0.85124
			0.994204	0.851145
			0.994204	0.85105
			0.994203	0.850954
			0.994202	0.850859
			0.994202	0.850763
			0.994201	0.850668
			0.9942	0.850573
			0.9942	0.850477
			0.994199	0.850382
			0.994198	0.850286
			0.994198	0.850191
			0.994197	0.850095
			0.994196	0.85
			0.994196	0.849905
			0.994195	0.849809
			0.994194	0.849714
			0.994194	0.849618
			0.994193	0.849523
			0.994193	0.849427
			0.994192	0.849332
			0.994191	0.849237
			0.994191	0.849141
			0.99419	0.849046
			0.994189	0.84895
			0.994189	0.848855
			0.994188	0.84876
			0.994187	0.848664
			0.994187	0.848569
			0.994298	0.848569
			0.994297	0.848473
			0.994297	0.848378
			0.994296	0.848282
			0.994295	0.848187
			0.994295	0.848092
			0.994294	0.847996
			0.994293	0.847901
			0.994293	0.847805
			0.994292	0.84771
			0.994291	0.847615
			0.99429	0.847424
			0.99429	0.847328
			0.994288	0.847137
			0.994288	0.847042
			0.994287	0.846947
			0.994286	0.846851
			0.994285	0.84666
			0.994284	0.846565
			0.994284	0.846469
			0.994283	0.846374
			0.994283	0.846279
			0.994282	0.846183
			0.994281	0.846088
			0.994281	0.845992
			0.99428	0.845897
			0.994279	0.845802
			0.994279	0.845706
			0.994278	0.845611
			0.994277	0.845515
			0.994277	0.84542
			0.994276	0.845324
			0.994275	0.845229
			0.994275	0.845134
			0.994274	0.845038
			0.994274	0.844943
			0.994273	0.844847
			0.994272	0.844752
			0.994272	0.844656
			0.994271	0.844561
			0.99427	0.844466
			0.99427	0.84437
			0.994269	0.844275
			0.994268	0.844179
			0.994268	0.844084
			0.994267	0.843989
			0.994266	0.843893
			0.994266	0.843798
			0.994265	0.843702
			0.994265	0.843607
			0.994264	0.843511
			0.994263	0.843416
			0.994263	0.843321
			0.994262	0.843225
			0.994261	0.84313
			0.994261	0.843034
			0.99426	0.842939
			0.994259	0.842844
			0.994259	0.842748
			0.994258	0.842653
			0.994257	0.842557
			0.994257	0.842462
			0.994256	0.842366
			0.994255	0.842271
			0.994255	0.842176
			0.994254	0.84208
			0.994254	0.841985
			0.994253	0.841889
			0.994252	0.841794
			0.994252	0.841698
			0.994251	0.841603
			0.99425	0.841508
			0.99425	0.841412
			0.994249	0.841317
			0.994248	0.841221
			0.994248	0.841126
			0.994247	0.841031
			0.994246	0.840935
			0.994246	0.84084
			0.994245	0.840744
			0.994244	0.840649
			0.994244	0.840553
			0.994243	0.840458
			0.994242	0.840363
			0.994242	0.840267
			0.994241	0.840172
			0.994241	0.840076
			0.994239	0.839885
			0.994239	0.83979
			0.994238	0.839695
			0.994237	0.839599
			0.994237	0.839504
			0.994236	0.839408
			0.994235	0.839313
			0.994235	0.839218
			0.994234	0.839122
			0.994233	0.839027
			0.994233	0.838931
			0.994232	0.838836
			0.994231	0.83874
			0.994231	0.838645
			0.994229	0.838454
			0.994228	0.838263
			0.994228	0.838168
			0.994227	0.838073
			0.994226	0.837977
			0.994226	0.837882
			0.994225	0.837786
			0.994224	0.837691
			0.994224	0.837595
[truncated: 8,676 more rows]

[truncated: 2 more sheets: Supplementary Figure 7a, Supplementary Figure 7b]
